# Supplementary material for: Serum proteomic profiling of sepsis patients reveals a protein-based diagnostic model, with metabolomic insights into carbapenem-resistant Klebsiella pneumoniae infection
Source: Front Immunol. 2026 May 20;17:1818068. doi: 10.3389/fimmu.2026.1818068 (PMC13230049; doi:10.3389/fimmu.2026.1818068)
Supplement: Supplementary file 1 [file DataSheet1.zip]

Archive with 10 entries (9 files):
- Supplymentary Data/
- Supplymentary Data/Supplymentary Data 1 Clinical Information.xlsx
- Supplymentary Data/Supplymentary Data 2 DEPs Information.xlsx
- Supplymentary Data/Supplymentary Data 3 Results of LASSO Regression.xlsx
- Supplymentary Data/Supplymentary Data 4 Establishment of the Optimal Model.xlsx
- Supplymentary Data/Supplymentary Data 5 KEGG Enrichment of DEPs.xlsx
- Supplymentary Data/Supplymentary Data 6 Mechanism Results of Trend Proteins.xlsx
- Supplymentary Data/Supplymentary Data 7 DEMs Information.xlsx
- Supplymentary Data/Supplymentary Data 8 KEGG Enrichment of DEMs.xlsx
- Supplymentary Data/Supplymentary Data 9 Integrated Pathway Analysis.xlsx
