# Supplementary material for: Serum proteomic profiling of sepsis patients reveals a protein-based diagnostic model, with metabolomic insights into carbapenem-resistant Klebsiella pneumoniae infection
Source: Front Immunol. 2026 May 20;17:1818068. doi: 10.3389/fimmu.2026.1818068 (PMC13230049; doi:10.3389/fimmu.2026.1818068)
Supplement: Supplementary file 1 [file DataSheet1.zip › Supplymentary Data/Supplymentary Data 1 Clinical Information.xlsx]

## Sheet: discovery cohort
编号	样本名	分组	Sex	Age	BMI	TBIL	ALT	AST	Creatinine	BUN	NLR	PCT	CRP	WBC_Count	RBC_Count	Hb	RDW	PLT_Count	INR	Diabetes	Heart disease	COPD	Liver disease	Cerebrovascular disease	Kidney disease
1	CRKP1	CRKP	0	53	27.6817	19.6	46	38	254	25.1	53.6667	4.35	217	17	3.3	97	15.7	193	1.21	0	0	0	0	1	0
2	CRKP2	CRKP	1	33	18.8271	14.9	19	9	42	4.8	299	1.25	174.1	0.01	1.64	47	14.5	15	1.35	0	0	0	0	0	0
3	CRKP3	CRKP	1	64	24.1672	18.8	25	23	58	7.9	11.7273	0.39	36	7.24	2.18	63	12.9	150	1.13	1	0	0	0	0	1
4	CRKP4	CRKP	0	67	24.8016	27	44	41	117	13.1	38.56	11.92	105	16.79	2.01	58	17.4	113	1.21	0	0	0	0	0	0
5	CRKP5	CRKP	1	30	29.3878	10	17	34	40	4.4	17.5789	0.5	123	12.72	3.04	91	12.3	425	1.11	0	0	1	0	1	0
6	CRKP6	CRKP	0	33	20.202	15.5	137	52	47	8.3	22.1228	83.09	158	14.2	2.29	68	13.5	254	1.07	1	0	0	0	0	0
7	CRKP7	CRKP	0	36	14.5329	10.5	2	5	321	29.9	4.36111	38.09	88	4.51	2.6	78	13.9	62	1.19	1	0	0	1	0	1
8	CRKP8	CRKP	0	40	18.937	32.1	4	7	134	37.9	9.33333	2.33	90.2	6.7	2.99	72	20.9	154	1.36	0	1	0	0	1	0
9	CRKP9	CRKP	0	55	19.2672	31.1	14	26	65	4.1	12.8828	11.92	78	18.89	2.35	71	15.1	478	1.21	0	0	0	0	1	0
10	CRKP10	CRKP	0	50	22.0932	16.7	45	51	316	21.5	18.5	0.66	122.2	8.6	2.5	77	13	202	1.35	0	1	0	0	1	0
11	CRKP11	CRKP	0	41	24.8016	8.3	124	121	32	4.6	7.95604	0.13	105	8.47	3.15	92	12.6	281	1.31	0	0	0	0	1	0
12	CRKP12	CRKP	1	69	20.5693	134.7	93	118	66	3.9	3.22609	0.21	11.2	5.47	3.5	116	13.3	136	1.28	0	0	0	1	0	0
13	CRKP13	CRKP	1	69	24.2382	15.2	9	17	38	5.4	2.34706	0.07	57	6	2.2	67	16.6	203	0.92	0	0	0	0	1	0
14	CRKP14	CRKP	0	67	28.3447	27	44	41	117	13.1	38.56	11.92	105	10.81	3.37	105	14.6	92	1.21	0	0	0	0	0	0
15	CRKP15	CRKP	0	68	23.03	27	44	41	117	13.1	38.56	11.92	105	3.41	3.09	80	15.4	60	1.21	0	0	0	0	0	0
16	KP1	KP	0	51	24.2123	11.7	22	18	94	4.4	1.74265	0.08	1.9	4.3	4.21	125	13.2	346	1.04	0	0	0	1	0	0
17	KP2	KP	1	35	22.7732	13.8	16	23	68	4.4	4.99167	0.02	1.2	7.75	4.01	126	13	182	0.92	0	0	0	0	0	0
18	KP3	KP	1	58	17.6471	15.2	13	16	38	4.3	18	0.18	72.3	0.01	1.53	49	13.1	7	1	0	1	0	0	1	0
19	KP4	KP	0	70	25.8645	24.6	68	35	58	4.5	6.52	0.83	75.4	10.24	3.71	115	21.7	173	0.95	0	0	0	0	1	0
20	KP5	KP	0	30	18.6998	36.6	170	220	103	16.4		89.23	236	0.01	1.51	42	13.5	18	1.09	0	0	0	0	0	0
21	KP6	KP	0	34	16.5413	12.4	7	11	131	4.9	92.3333	3.37	242.6	0.1	1.6	51	17.2	27	0.95	0	0	0	0	0	0
22	KP7	KP	0	36	21.7181	34.2	40	44	45	7.1	17.1364	0.27	171	8.72	2.31	65	13.7	388	1.14	0	0	0	0	0	0
23	KP8	KP	1	40	16.901	13.4	9	20	108	11.1		0.22	101.4	0.01	2	66	15	2	1.12	0	0	0	0	0	1
24	KP9	KP	0	55	19.721	11.4	6	12	61	4.3	6.91176	0.72	14.6	0.11	2.97	91	12.6	15	1.04	0	0	1	1	0	0
25	KP10	KP	0	50	23.8751	209.3	144	51	75	11.7	11.8028	23.56	1.1	9.94	4.08	129	12.1	25	52	0	0	0	1	0	1
26	KP11	KP	0	56	20.7612	16.4	39	45	38	1.7	24.9111	0.12	37	14.9	3.63	104	13	248	0.99	1	0	1	1	0	0
27	KP12	KP	1	68	18.3594	55.8	26	87	62	8.2	2.45648	0.17	17	18.67	3.3	105	19.2	124	1.38	0	1	0	0	0	0
28	KP13	KP	0	65	24.6097	10.3	71	40	102	4.9	8.47674	0.81	149	9	3.55	109	11.7	373	1.18	1	1	0	1	1	0
29	KP14	KP	0	64	20.7612	154.6	325	591	233	22.2	10	78.1	3.2	8.2	2.5	76	13.2	10	1.2	1	0	0	1	0	0
30	KP15	KP	0	72	23.0469	328.3	14	64	197	27.5	15.6719	1.07	40.16	11.43	1.55	56	14.2	290	1.18	1	0	0	1	1	0
31	Con1	Con	1	55	17.7154	15.7	28	30	65	6	0.748792	0.05	1	4.12	3.11	93	16.5	220	1.03	0	0	0	0	0	0
32	Con2	Con	0	30	27.4717	10	12	16	80	3.2	1.97531	0.03	3	5.7	3.86	113	13.5	333	1.24	1	0	0	1	1	0
33	Con3	Con	0	59	25.1559	10.5	99	57	68	10	2.50307	0.07	5	6.61	4.65	150	12.1	218	0.96	0	0	0	1	0	0
34	Con4	Con	1	70	18.7305	10.1	14	14	48	6.4	1.58678	0.16	4	3.64	2.93	88	16.5	558	1.02	1	1	0	1	1	0
35	Con5	Con	1	23	24.0346	9.9	22	23	395	19.2	2.55469	0.2	6	5.14	3.22	81	14.9	258	1.01	1	1	1	0	1	0
36	Con6	Con	1	35	25.5367	9.3	11	17	43	2	1.54774	0.07	1	5.56	3.77	111	13.9	427	0.97	1	0	0	0	1	0
37	Con7	Con	0	32	32.2979	13.4	91	64	64	4.4	3.68376	0.05	5	6.59	4.67	135	12.7	247	0.96	0	0	0	1	1	0
38	Con8	Con	0	34	20.5151	11.8	11	19	69	2	2.25466	0.03	10	5.73	4.56	145	13.3	173	0.96	0	0	0	0	0	1
39	Con9	Con	1	57	22.151	28.5	9	18	55	3.2	0.619608	0.04	3	4.85	4.87	146	12.1	262	1.09	0	0	0	0	0	0
40	Con10	Con	0	46	27.8159	16	15	23	77	5.3	2.8189	0.05	9	5.37	5.14	157	11.6	285	1.08	1	0	0	0	1	0
41	Con11	Con	0	40	28.0689	15.5	14	16	82	5.9	6.43011	2.75	238	7.72	4.7	135	13.3	166	1.07	1	0	0	0	1	0
42	Con12	Con	0	48	23.0546	29.5	97	58	84	4.8	2.67826	0.25	55	4.85	4.82	145	12.5	221	1.1	1	0	0	0	1	0
43	Con13	Con	0	39	38.0623	20.8	41	32	77	3.9	2.23913	0.04	2	3.27	4.02	115	14	240	1.05	1	0	0	0	1	0
44	Con14	Con	0	40	20.2449	17.6	39	40	64	4.5	1.14847	0.42	32	6.04	4.17	133	12.1	239	1.02	1	0	0	1	1	0
45	Con15	Con	0	62	21.048	17.8	42	46	67	3.5	2.46117	0.07	8	7.82	4.39	135	13.4	182	0.97	0	0	0	0	0	0

## Sheet: validation cohort
编号	样本名	Group	Sex	Age	Weight (kg)	TBIL	ALT	AST	Creatinine	BUN	NLR	PCT	CRP	WBC_Count	RBC_Count	Hb	RDW	PLT_Count	Diabetes	Heart disease	COPD	Liver disease	Cerebrovascular disease	Kidney disease
1	1-1	CRKP	0	71	72	34.4	11	17	85	6.1	23.7101	0.84	261	17.63	3.8	115	12.9	388	0	0	0	1	1	0
2	1-2	CRKP	0	39	100	429.6	76	145	154	19.6	2.25466	27.88	124	6.95	1.75	55	16.8	32	0	0	0	0	0	0
3	1-3	CRKP	0	57	63	8.6	11	20	45	3.2	5.47154	1.52	133	8.69	2.53	77	16.3	267	0	0	0	0	0	0
4	1-4	CRKP	0	50	50	22.6	8	23	184	13.4	23.8824	95.31	154	4.72	2.33	70	15.6	126	0	0	0	0	0	0
5	1-5	CRKP	1	52	75	7.2	28	24	35	6.1	5.93684	3.14	74	7.2	1.43	81	10.7	192	0	0	0	0	0	0
6	1-6	CRKP	0	55	46	7.1	21	20	68	2.5	1.77949	1.35	3	6.1	3.42	117	13.7	295	0	0	0	1	0	0
7	1-7	CRKP	0	47	75	19.4	158	219	38	3.1	6.29375	0.09	23	12.61	3.16	90	15.9	290	0	0	0	0	0	0
8	1-8	CRKP	0	67	53	101.7	162	140	57	6.4	47.0213	6.15	144	23.26	1.65	50	15.6	181	0	0	0	0	0	0
9	1-9	CRKP	1	33	53	14.9	19	9	42	106	9.01	1.25	174.1	0.01	1.64	47	14.5	15	0	0	0	0	0	0
10	1-10	CRKP	0	39	60	18.8	25	23	58	7.9	11.7273	0.39	96	11.24	2.18	93	12.9	220	0	0	0	0	0	0
11	1-11	CRKP	0	53	80	19.6	46	38	254	25.1	53.6667	4.35	217	17	3.3	97	15.7	193	0	0	0	0	1	0
12	1-12	CRKP	0	36	48	10.5	2	5	321	29.9	4.36111	38.09	88	4.51	2.6	78	13.9	62	0	0	0	0	0	1
13	1-13	CRKP	0	67	80	11.5	25.8	13	401	35.3	25.125	100	110	10.81	3.37	105	14.6	92	0	0	0	0	0	0
14	1-14	CRKP	0	88	50	9.9	14.9	7.6	40	10.65	16.5366	0.364	58.3	23.03	3.03	83	17.2	91	0	0	0	0	0	0
15	1-15	CRKP	0	85	65	14.8	6	19	455	45.6	4.2439	11.37	70.9	11.61	2.11	65	15.1	55	1	0	0	0	1	0
16	2-3	CSKP	0	60	63	32.1	41	7	134	37.9	9.33333	4.33	59.3	6.7	2.99	72	20.9	154	0	1	0	0	0	0
17	2-4	CSKP	0	67	51	15.5	137	52	47	8.3	22.1228	83.09	158	14.2	2.29	68	13.5	254	0	0	0	0	0	0
18	2-5	CSKP	0	71	58	20.8	41	7	77	3.9	2.23913	0.04	2	3.27	4.02	115	14	240	0	0	0	0	0	0
19	2-6	CSKP	1	48	40	12.7	73	8	93	4	1.19188	0.17	4	6.57	6.24	137	14.1	256	0	0	0	0	0	0
20	2-7	CSKP	0	48	52	17.6	39	10	64	4.5	1.14847	0.42	32	6.04	4.17	133	12.1	239	0	0	0	0	0	0
21	2-8	CSKP	0	74	57	17.8	42	7	67	3.5	2.46117	0.07	8	7.82	4.39	135	13.4	182	1	0	0	0	0	0
22	2-11	CSKP	0	54	68	16	15	6	77	5.3	2.8189	0.05	9	5.37	5.14	157	11.6	285	0	0	0	0	0	0
23	2-12	CSKP	1	28	54	14.5	23	7	90	5.3	4.44961	0.97	105	7.72	4.7	135	13.3	166	0	0	0	0	0	0
24	2-13	CSKP	0	75	54	20.8	41	7	77	3.9	2.23913	0.04	2	3.27	4.02	115	14	240	0	1	0	0	0	0
25	2-14	CSKP	0	60	80	10.6	11	14	73	4.1	3.35714	9.51	51	3.53	3.53	107	11.5	88	1	0	0	0	0	0
26	2-15	CSKP	0	76	67	13.4	91	14	64	4.4	3.68376	0.05	5	6.59	4.67	135	12.7	247	1	0	0	0	0	0
27	2-17	CSKP	0	56	60	16.4	39	9	38	1.7	21.7143	0.12	43	14.9	3.63	104	13	248	1	0	0	0	0	0
28	2-18	CSKP	1	62	35	13.8	16	5	68	4.4	4.99167	0.02	21	7.75	4.01	126	13	182	0	0	0	0	0	0
29	2-19	CSKP	1	43	65	62.5	25	21	90	13.4	7.5	1.69	252.4	2.17	1.81	57	15.5	13	0	0	0	0	0	0
30	2-20	CSKP	0	69	49	33.4	14	30	43	4.4	2.02151	0.42	20	3.27	2.45	85	17.6	155	1	0	0	0	0	0
31	3-1	Con	1	55	50	15.7	28	8	65	6	0.748792	0.05	1	4.12	3.11	93	16.5	220	0	0	0	0	0	0
32	3-2	Con	0	30	90	10	12	16	80	3.2	1.97531	0.03	3	5.7	3.86	113	13.5	333	1	0	0	1	1	0
33	3-3	Con	0	59	63	10.5	99	13	68	10	2.50307	0.07	5	6.61	4.65	150	12.1	218	0	0	0	1	0	0
34	3-4	Con	1	70	45	10.1	14	14	48	6.4	1.58678	0.16	4	3.64	2.93	88	16.5	558	1	1	0	1	1	0
35	3-6	Con	1	35	59	9.3	11	6	43	2	1.54774	0.07	1	5.56	3.77	111	13.9	427	1	0	0	0	1	0
36	3-7	Con	0	32	100	13.4	91	14	64	4.4	3.68376	0.05	5	6.59	4.67	135	12.7	247	0	0	0	1	1	0
37	3-8	Con	0	34	65	11.8	11	5	69	2	2.25466	0.03	10	5.73	4.56	145	13.3	173	0	0	0	0	0	1
38	3-9	Con	1	57	55	28.5	9	4	55	3.2	0.619608	0.04	3	4.85	4.87	146	12.1	262	0	0	0	0	0	0
39	3-10	Con	0	46	85	16	15	6	77	5.3	2.8189	0.05	9	5.37	5.14	157	11.6	285	1	0	0	0	1	0
40	3-11	Con	0	40	94	14.5	23	7	90	5.3	4.44961	0.97	105	7.72	4.7	135	13.3	166	1	0	0	0	1	0
41	3-12	Con	0	48	70	29.5	97	11	84	4.8	2.67826	0.25	55	4.85	4.82	145	12.5	221	1	0	0	0	1	0
42	3-13	Con	0	26	90	12.4	135	12	73	4.3	1.93443	0.08	14	8.12	4.64	135	12.5	286	0	0	0	0	0	0
43	3-14	Con	0	35	85	12.7	73	8	93	4	1.19188	0.17	4	6.57	6.24	137	14.1	256	0	0	0	1	0	0
44	3-15	Con	0	40	72	17.6	39	10	64	4.5	1.14847	0.42	32	6.04	4.17	133	12.1	239	1	0	0	1	1	0
45	3-16	Con	0	62	62	17.8	42	7	67	3.5	2.46117	0.07	8	7.82	4.39	135	13.4	182	0	0	0	0	0	0

## Sheet: Sheet2
6.1
19.6
3.2
13.4
6.1
2.5
3.1
6.4
106
7.9
25.1
29.9
35.3
45.6
10.65
