# Supplementary material for: Serum proteomic profiling of sepsis patients reveals a protein-based diagnostic model, with metabolomic insights into carbapenem-resistant Klebsiella pneumoniae infection
Source: Front Immunol. 2026 May 20;17:1818068. doi: 10.3389/fimmu.2026.1818068 (PMC13230049; doi:10.3389/fimmu.2026.1818068)
Supplement: Supplementary file 1 [file DataSheet1.zip › Supplymentary Data/Supplymentary Data 2 DEPs Information.xlsx]

## Sheet: KP_vs_Con
Protein	Protein_Names	Genes	Description	Mw(kDa)	Length	mean_case	mean_cont	log2_FC	FC	pvalue	bords_1.5
P40926	MDHM_HUMAN	MDH2	Malate dehydrogenase, mitochondrial OS=Homo sapiens OX=9606 GN=MDH2 PE=1 SV=3	35.5033	338	10.7572	12.2886	-1.53142	0.345936	0.0170807	-
P02787	TRFE_HUMAN	TF	Serotransferrin OS=Homo sapiens OX=9606 GN=TF PE=1 SV=5	77.0639	698	21.2315	22.2063	-0.974876	0.508784	0.0243605	-
P02652	APOA2_HUMAN	APOA2	Apolipoprotein A-II OS=Homo sapiens OX=9606 GN=APOA2 PE=1 SV=1	11.175	100	20.0332	21.0679	-1.03467	0.488126	0.00278005	-
Q8TDL5	BPIB1_HUMAN	BPIFB1	BPI fold-containing family B member 1 OS=Homo sapiens OX=9606 GN=BPIFB1 PE=1 SV=1	52.4415	484	16.6885	17.5137	-0.825213	0.564399	0.00612321	-
P20023	CR2_HUMAN	CR2	Complement receptor type 2 OS=Homo sapiens OX=9606 GN=CR2 PE=1 SV=2	112.916	1033	10.7521	12.6404	-1.88834	0.270118	0.000343881	-
P62829	RL23_HUMAN	RPL23	Large ribosomal subunit protein uL14 OS=Homo sapiens OX=9606 GN=RPL23 PE=1 SV=1	14.8654	140	10.4525	11.6677	-1.21521	0.430712	0.045084	-
P02775	CXCL7_HUMAN	PPBP	Platelet basic protein OS=Homo sapiens OX=9606 GN=PPBP PE=1 SV=3	13.8942	128	15.9535	18.5705	-2.617	0.163006	0.00352868	-
P02776	PLF4_HUMAN	PF4	Platelet factor 4 OS=Homo sapiens OX=9606 GN=PF4 PE=1 SV=2	10.8449	101	18.8801	20.875	-1.99486	0.250893	0.0409843	-
P62857	RS28_HUMAN	RPS28	Small ribosomal subunit protein eS28 OS=Homo sapiens OX=9606 GN=RPS28 PE=1 SV=1	7.841	69	10.8613	12.8739	-2.0126	0.247826	2.71623e-05	-
P62937	PPIA_HUMAN	PPIA	Peptidyl-prolyl cis-trans isomerase A OS=Homo sapiens OX=9606 GN=PPIA PE=1 SV=2	18.0125	165	14.818	15.5774	-0.759339	0.590767	0.0441134	-
Q8IUK5	PLDX1_HUMAN	PLXDC1	Plexin domain-containing protein 1 OS=Homo sapiens OX=9606 GN=PLXDC1 PE=1 SV=2	55.7603	500	12.7006	13.3116	-0.611063	0.654714	0.0390315	-
Q86UX7	URP2_HUMAN	FERMT3	Fermitin family homolog 3 OS=Homo sapiens OX=9606 GN=FERMT3 PE=1 SV=1	75.9528	667	14.4383	16.0313	-1.59306	0.331468	0.0140828	-
P04070	PROC_HUMAN	PROC	Vitamin K-dependent protein C OS=Homo sapiens OX=9606 GN=PROC PE=1 SV=1	52.0713	461	19.6403	20.2617	-0.62137	0.650054	0.00166286	-
P17813	EGLN_HUMAN	ENG	Endoglin OS=Homo sapiens OX=9606 GN=ENG PE=1 SV=2	70.5781	658	11.1073	12.1372	-1.02991	0.489742	0.0228188	-
P68366	TBA4A_HUMAN	TUBA4A	Tubulin alpha-4A chain OS=Homo sapiens OX=9606 GN=TUBA4A PE=1 SV=1	49.9244	448	14.3549	15.9278	-1.57292	0.336127	0.0211906	-
P17301	ITA2_HUMAN	ITGA2	Integrin alpha-2 OS=Homo sapiens OX=9606 GN=ITGA2 PE=1 SV=2	129.296	1181	10.8296	11.551	-0.721454	0.606486	0.0273707	-
Q7L9L4	MOB1B_HUMAN	MOB1B	MOB kinase activator 1B OS=Homo sapiens OX=9606 GN=MOB1B PE=1 SV=3	25.0908	216	9.99435	11.112	-1.11766	0.460842	0.0208206	-
P04792	HSPB1_HUMAN	HSPB1	Heat shock protein beta-1 OS=Homo sapiens OX=9606 GN=HSPB1 PE=1 SV=2	22.7825	205	13.1962	14.3763	-1.18017	0.4413	0.0065948	-
P04899	GNAI2_HUMAN	GNAI2	Guanine nucleotide-binding protein G(i) subunit alpha-2 OS=Homo sapiens OX=9606 GN=GNAI2 PE=1 SV=3	40.4509	355	12.3655	14.1357	-1.77023	0.293163	0.0265169	-
P62241	RS8_HUMAN	RPS8	Small ribosomal subunit protein eS8 OS=Homo sapiens OX=9606 GN=RPS8 PE=1 SV=2	24.2052	208	10.0259	11.4779	-1.45207	0.365497	0.00777688	-
Q8WWA0	ITLN1_HUMAN	ITLN1	Intelectin-1 OS=Homo sapiens OX=9606 GN=ITLN1 PE=1 SV=1	34.9617	313	14.6534	15.4332	-0.779812	0.582442	0.042136	-
P21333	FLNA_HUMAN	FLNA	Filamin-A OS=Homo sapiens OX=9606 GN=FLNA PE=1 SV=4	280.739	2647	15.5973	16.7313	-1.13406	0.455632	0.0486931	-
Q9H1B5	XYLT2_HUMAN	XYLT2	Xylosyltransferase 2 OS=Homo sapiens OX=9606 GN=XYLT2 PE=1 SV=2	96.7671	865	13.2202	14.6121	-1.39185	0.381077	0.00163249	-
P27105	STOM_HUMAN	STOM	Stomatin OS=Homo sapiens OX=9606 GN=STOM PE=1 SV=3	31.7308	288	13.0003	14.0194	-1.01919	0.493394	0.0431282	-
O95810	CAVN2_HUMAN	CAVIN2	Caveolae-associated protein 2 OS=Homo sapiens OX=9606 GN=CAVIN2 PE=1 SV=3	47.1732	425	13.0145	14.3227	-1.30823	0.403817	0.0399855	-
O95866	G6B_HUMAN	MPIG6B	Megakaryocyte and platelet inhibitory receptor G6b OS=Homo sapiens OX=9606 GN=MPIG6B PE=1 SV=1	26.1634	241	10.6063	12.4303	-1.82394	0.282448	0.020281	-
P26583	HMGB2_HUMAN	HMGB2	High mobility group protein B2 OS=Homo sapiens OX=9606 GN=HMGB2 PE=1 SV=2	24.0338	209	10.6693	12.7966	-2.12729	0.228888	0.025962	-
P25705	ATPA_HUMAN	ATP5F1A	ATP synthase subunit alpha, mitochondrial OS=Homo sapiens OX=9606 GN=ATP5F1A PE=1 SV=1	59.7506	553	12.1854	13.5811	-1.39568	0.380065	0.0171977	-
P55290	CAD13_HUMAN	CDH13	Cadherin-13 OS=Homo sapiens OX=9606 GN=CDH13 PE=1 SV=1	78.2869	713	11.1036	12.8253	-1.72173	0.303184	0.00551248	-
P55854	SUMO3_HUMAN	SUMO3	Small ubiquitin-related modifier 3 OS=Homo sapiens OX=9606 GN=SUMO3 PE=1 SV=2	11.637	103	11.1666	13.1722	-2.00558	0.249035	0.0475194	-
P23528	COF1_HUMAN	CFL1	Cofilin-1 OS=Homo sapiens OX=9606 GN=CFL1 PE=1 SV=3	18.5025	166	13.6436	15.1574	-1.51381	0.350185	0.00662668	-
P01137	TGFB1_HUMAN	TGFB1	Transforming growth factor beta-1 proprotein OS=Homo sapiens OX=9606 GN=TGFB1 PE=1 SV=3	44.3251	390	16.2307	17.746	-1.51528	0.349828	0.0104881	-
Q96PD5	PGRP2_HUMAN	PGLYRP2	N-acetylmuramoyl-L-alanine amidase OS=Homo sapiens OX=9606 GN=PGLYRP2 PE=1 SV=1	62.217	576	19.854	20.4451	-0.591078	0.663847	0.00448742	-
P60174	TPIS_HUMAN	TPI1	Triosephosphate isomerase OS=Homo sapiens OX=9606 GN=TPI1 PE=1 SV=4	26.6695	249	12.9429	13.7476	-0.804681	0.572489	0.0063646	-
P60842	IF4A1_HUMAN	EIF4A1	Eukaryotic initiation factor 4A-I OS=Homo sapiens OX=9606 GN=EIF4A1 PE=1 SV=1	46.1539	406	11.5006	13.2161	-1.71546	0.304505	0.0106899	-
Q92896	GSLG1_HUMAN	GLG1	Golgi apparatus protein 1 OS=Homo sapiens OX=9606 GN=GLG1 PE=1 SV=2	134.552	1179	12.8194	14.4019	-1.58248	0.333907	0.00316341	-
P22626	ROA2_HUMAN	HNRNPA2B1	Heterogeneous nuclear ribonucleoproteins A2/B1 OS=Homo sapiens OX=9606 GN=HNRNPA2B1 PE=1 SV=2	37.4297	353	11.5731	13.0031	-1.43002	0.371126	0.0122111	-
P61604	CH10_HUMAN	HSPE1	10 kDa heat shock protein, mitochondrial OS=Homo sapiens OX=9606 GN=HSPE1 PE=1 SV=2	10.9317	102	10.1244	11.6816	-1.55728	0.339792	0.00464767	-
P61978	HNRPK_HUMAN	HNRNPK	Heterogeneous nuclear ribonucleoprotein K OS=Homo sapiens OX=9606 GN=HNRNPK PE=1 SV=1	50.9763	463	10.9022	12.7708	-1.86862	0.273835	6.26075e-05	-
P05067	A4_HUMAN	APP	Amyloid-beta precursor protein OS=Homo sapiens OX=9606 GN=APP PE=1 SV=3	86.9433	770	17.4783	19.0192	-1.54086	0.34368	0.00214635	-
Q9HBI1	PARVB_HUMAN	PARVB	Beta-parvin OS=Homo sapiens OX=9606 GN=PARVB PE=1 SV=1	41.7143	364	12.651	14.3089	-1.65797	0.316885	0.0181925	-
P09486	SPRC_HUMAN	SPARC	SPARC OS=Homo sapiens OX=9606 GN=SPARC PE=1 SV=1	34.6322	303	19.0969	20.6437	-1.5468	0.342268	0.00222249	-
P08567	PLEK_HUMAN	PLEK	Pleckstrin OS=Homo sapiens OX=9606 GN=PLEK PE=1 SV=3	40.1249	350	13.3064	15.281	-1.97462	0.254436	0.016278	-
P11413	G6PD_HUMAN	G6PD	Glucose-6-phosphate 1-dehydrogenase OS=Homo sapiens OX=9606 GN=G6PD PE=1 SV=4	59.2568	515	11.7828	13.0952	-1.31248	0.402627	0.00236391	-
Q14112	NID2_HUMAN	NID2	Nidogen-2 OS=Homo sapiens OX=9606 GN=NID2 PE=1 SV=3	151.254	1375	15.4797	16.2793	-0.799643	0.574491	0.00542741	-
P08758	ANXA5_HUMAN	ANXA5	Annexin A5 OS=Homo sapiens OX=9606 GN=ANXA5 PE=1 SV=2	35.9368	320	10.7247	11.7237	-0.998977	0.500355	0.047255	-
P08865	RSSA_HUMAN	RPSA	Small ribosomal subunit protein uS2 OS=Homo sapiens OX=9606 GN=RPSA PE=1 SV=4	32.8541	295	9.85791	12.5526	-2.69464	0.154465	1.71635e-06	-
Q14012	KCC1A_HUMAN	CAMK1	Calcium/calmodulin-dependent protein kinase type 1 OS=Homo sapiens OX=9606 GN=CAMK1 PE=1 SV=1	41.3371	370	9.59691	10.2944	-0.697509	0.616636	0.0455195	-
P09211	GSTP1_HUMAN	GSTP1	Glutathione S-transferase P OS=Homo sapiens OX=9606 GN=GSTP1 PE=1 SV=2	23.3558	210	14.1686	14.9885	-0.819873	0.566492	0.0336175	-
P09429	HMGB1_HUMAN	HMGB1	High mobility group protein B1 OS=Homo sapiens OX=9606 GN=HMGB1 PE=1 SV=3	24.8938	215	11.9825	13.3699	-1.38736	0.382263	0.00174608	-
Q13555	KCC2G_HUMAN	CAMK2G	Calcium/calmodulin-dependent protein kinase type II subunit gamma OS=Homo sapiens OX=9606 GN=CAMK2G PE=1 SV=4	62.6072	558	11.0803	12.3743	-1.29397	0.407827	0.00565731	-
Q71U36	TBA1A_HUMAN	TUBA1A	Tubulin alpha-1A chain OS=Homo sapiens OX=9606 GN=TUBA1A PE=1 SV=1	50.1356	451	15.4243	16.4875	-1.06325	0.478552	0.00405278	-
P09651	ROA1_HUMAN	HNRNPA1	Heterogeneous nuclear ribonucleoprotein A1 OS=Homo sapiens OX=9606 GN=HNRNPA1 PE=1 SV=5	38.7467	372	11.1856	12.7941	-1.60854	0.32793	0.00220256	-
P10721	KIT_HUMAN	KIT	Mast/stem cell growth factor receptor Kit OS=Homo sapiens OX=9606 GN=KIT PE=1 SV=1	109.865	976	11.1233	12.0461	-0.922818	0.527478	0.00960839	-
Q13477	MADCA_HUMAN	MADCAM1	Mucosal addressin cell adhesion molecule 1 OS=Homo sapiens OX=9606 GN=MADCAM1 PE=1 SV=2	40.1553	382	13.9882	15.3714	-1.38316	0.383378	0.00251116	-
Q13418	ILK_HUMAN	ILK	Scaffold protein ILK OS=Homo sapiens OX=9606 GN=ILK PE=1 SV=2	51.4192	452	11.402	13.0101	-1.60813	0.328023	0.00530265	-
P0CG47	UBB_HUMAN	UBB	Polyubiquitin-B OS=Homo sapiens OX=9606 GN=UBB PE=1 SV=1	25.7616	229	15.5493	16.2095	-0.660112	0.632829	0.000143816	-
Q12841	FSTL1_HUMAN	FSTL1	Follistatin-related protein 1 OS=Homo sapiens OX=9606 GN=FSTL1 PE=1 SV=1	34.9855	308	12.827	13.5518	-0.724842	0.605063	0.0331338	-
Q13201	MMRN1_HUMAN	MMRN1	Multimerin-1 OS=Homo sapiens OX=9606 GN=MMRN1 PE=1 SV=3	138.11	1228	15.1415	16.8593	-1.71779	0.304015	0.0239135	-
Q13103	SPP24_HUMAN	SPP2	Secreted phosphoprotein 24 OS=Homo sapiens OX=9606 GN=SPP2 PE=1 SV=1	24.3377	211	18.5718	20.6139	-2.04214	0.242803	3.87271e-05	-
Q13093	PAFA_HUMAN	PLA2G7	Platelet-activating factor acetylhydrolase OS=Homo sapiens OX=9606 GN=PLA2G7 PE=1 SV=1	50.0774	441	12.3604	13.3735	-1.01318	0.495453	0.0468476	-
P08514	ITA2B_HUMAN	ITGA2B	Integrin alpha-IIb OS=Homo sapiens OX=9606 GN=ITGA2B PE=1 SV=3	113.377	1039	13.8317	15.8674	-2.03568	0.243893	0.00969	-
P11678	PERE_HUMAN	EPX	Eosinophil peroxidase OS=Homo sapiens OX=9606 GN=EPX PE=1 SV=2	81.0405	715	11.0245	13.5348	-2.51024	0.175526	0.00021339	-
Q14623	IHH_HUMAN	IHH	Indian hedgehog protein OS=Homo sapiens OX=9606 GN=IHH PE=1 SV=4	45.2507	411	10.8798	12.4387	-1.5589	0.33941	0.0306239	-
Q14766	LTBP1_HUMAN	LTBP1	Latent-transforming growth factor beta-binding protein 1 OS=Homo sapiens OX=9606 GN=LTBP1 PE=1 SV=4	186.796	1721	16.9565	18.0924	-1.13592	0.455044	0.00599456	-
P05141	ADT2_HUMAN	SLC25A5	ADP/ATP translocase 2 OS=Homo sapiens OX=9606 GN=SLC25A5 PE=1 SV=7	32.8522	298	11.7136	13.6861	-1.97257	0.254799	0.00026404	-
P05154	IPSP_HUMAN	SERPINA5	Plasma serine protease inhibitor OS=Homo sapiens OX=9606 GN=SERPINA5 PE=1 SV=3	45.6747	406	16.3782	17.1662	-0.788072	0.579118	0.000846071	-
Q6UXB8	PI16_HUMAN	PI16	Peptidase inhibitor 16 OS=Homo sapiens OX=9606 GN=PI16 PE=1 SV=1	49.4711	463	13.9596	14.7634	-0.803788	0.572843	0.0221484	-
P05452	TETN_HUMAN	CLEC3B	Tetranectin OS=Homo sapiens OX=9606 GN=CLEC3B PE=1 SV=3	22.5368	202	16.5184	17.2785	-0.760069	0.590468	0.00173134	-
P06276	CHLE_HUMAN	BCHE	Cholinesterase OS=Homo sapiens OX=9606 GN=BCHE PE=1 SV=1	68.4181	602	17.1003	17.9048	-0.804501	0.57256	0.0106513	-
P06748	NPM_HUMAN	NPM1	Nucleophosmin OS=Homo sapiens OX=9606 GN=NPM1 PE=1 SV=2	32.575	294	11.0662	12.003	-0.936832	0.522379	0.0303708	-
P14151	LYAM1_HUMAN	SELL	L-selectin OS=Homo sapiens OX=9606 GN=SELL PE=1 SV=2	42.1871	372	11.9161	13.9109	-1.99485	0.250895	0.0023432	-
P13929	ENOB_HUMAN	ENO3	Beta-enolase OS=Homo sapiens OX=9606 GN=ENO3 PE=1 SV=5	46.9869	434	10.0584	12.1033	-2.04496	0.242329	0.000203601	-
Q04756	HGFA_HUMAN	HGFAC	Hepatocyte growth factor activator OS=Homo sapiens OX=9606 GN=HGFAC PE=1 SV=1	70.6818	655	15.2882	16.4563	-1.16807	0.445015	1.76254e-05	-
P07437	TBB5_HUMAN	TUBB	Tubulin beta chain OS=Homo sapiens OX=9606 GN=TUBB PE=1 SV=2	49.6708	444	15.063	15.8757	-0.812696	0.569317	0.015977	-
Q06481	APLP2_HUMAN	APLP2	Amyloid beta precursor like protein 2 OS=Homo sapiens OX=9606 GN=APLP2 PE=1 SV=2	86.9558	763	14.3521	15.7107	-1.35856	0.389973	0.0103418	-
P12814	ACTN1_HUMAN	ACTN1	Alpha-actinin-1 OS=Homo sapiens OX=9606 GN=ACTN1 PE=1 SV=2	103.058	892	12.9255	14.0963	-1.17083	0.444166	0.0169547	-
P12724	ECP_HUMAN	RNASE3	Eosinophil cationic protein OS=Homo sapiens OX=9606 GN=RNASE3 PE=1 SV=2	18.3853	160	10.658	12.8865	-2.22856	0.213372	0.000221465	-
P12429	ANXA3_HUMAN	ANXA3	Annexin A3 OS=Homo sapiens OX=9606 GN=ANXA3 PE=1 SV=3	36.3753	323	10.8748	11.9704	-1.09557	0.467951	0.0423333	-
P07910	HNRPC_HUMAN	HNRNPC	Heterogeneous nuclear ribonucleoproteins C1/C2 OS=Homo sapiens OX=9606 GN=HNRNPC PE=1 SV=4	33.67	306	13.0066	14.121	-1.11443	0.461874	0.0243584	-
P07996	TSP1_HUMAN	THBS1	Thrombospondin-1 OS=Homo sapiens OX=9606 GN=THBS1 PE=1 SV=2	129.383	1170	20.0527	21.7006	-1.64783	0.319119	0.0083591	-
Q9H4B7	TBB1_HUMAN	TUBB1	Tubulin beta-1 chain OS=Homo sapiens OX=9606 GN=TUBB1 PE=1 SV=1	50.3269	451	14.2962	15.8807	-1.5845	0.33344	0.0161042	-
P10124	SRGN_HUMAN	SRGN	Serglycin OS=Homo sapiens OX=9606 GN=SRGN PE=1 SV=3	17.6518	158	18.6548	20.6484	-1.9936	0.251112	0.0102342	-
O14960	LECT2_HUMAN	LECT2	Leukocyte cell-derived chemotaxin-2 OS=Homo sapiens OX=9606 GN=LECT2 PE=1 SV=2	16.39	151	12.5793	14.186	-1.60667	0.328355	0.00951587	-
Q9Y274	SIA10_HUMAN	ST3GAL6	Type 2 lactosamine alpha-2,3-sialyltransferase OS=Homo sapiens OX=9606 GN=ST3GAL6 PE=1 SV=1	38.2136	331	13.1528	13.821	-0.668204	0.629289	3.98447e-05	-
P51149	RAB7A_HUMAN	RAB7A	Ras-related protein Rab-7a OS=Homo sapiens OX=9606 GN=RAB7A PE=1 SV=1	23.4898	207	12.1914	13.352	-1.16063	0.447318	0.0359739	-
Q9ULI3	HEG1_HUMAN	HEG1	Protein HEG homolog 1 OS=Homo sapiens OX=9606 GN=HEG1 PE=1 SV=3	147.461	1381	13.0443	14.4989	-1.45456	0.364867	0.00983342	-
O43866	CD5L_HUMAN	CD5L	CD5 antigen-like OS=Homo sapiens OX=9606 GN=CD5L PE=1 SV=1	38.0878	347	20.7112	21.3057	-0.594448	0.662298	0.0131691	-
P35625	TIMP3_HUMAN	TIMP3	Metalloproteinase inhibitor 3 OS=Homo sapiens OX=9606 GN=TIMP3 PE=1 SV=2	24.145	211	10.8692	12.3182	-1.44904	0.366266	0.013613	-
P31431	SDC4_HUMAN	SDC4	Syndecan-4 OS=Homo sapiens OX=9606 GN=SDC4 PE=1 SV=2	21.6416	198	14.7888	17.1461	-2.35736	0.195148	0.0130513	-
O00299	CLIC1_HUMAN	CLIC1	Chloride intracellular channel protein 1 OS=Homo sapiens OX=9606 GN=CLIC1 PE=1 SV=4	26.9227	241	13.0771	14.6046	-1.52754	0.346869	0.0165358	-
O00148	DX39A_HUMAN	DDX39A	ATP-dependent RNA helicase DDX39A OS=Homo sapiens OX=9606 GN=DDX39A PE=1 SV=2	49.1295	427	11.0515	12.768	-1.7165	0.304285	0.00545464	-
P49411	EFTU_HUMAN	TUFM	Elongation factor Tu, mitochondrial OS=Homo sapiens OX=9606 GN=TUFM PE=1 SV=3	49.8749	455	9.45215	10.6458	-1.19366	0.437192	0.00542024	-
O43707	ACTN4_HUMAN	ACTN4	Alpha-actinin-4 OS=Homo sapiens OX=9606 GN=ACTN4 PE=1 SV=2	104.854	911	11.0727	12.3128	-1.24011	0.42334	0.00971228	-
P52907	CAZA1_HUMAN	CAPZA1	F-actin-capping protein subunit alpha-1 OS=Homo sapiens OX=9606 GN=CAPZA1 PE=1 SV=3	32.9228	286	12.4862	13.4864	-1.00018	0.499936	0.0258342	-
O43852	CALU_HUMAN	CALU	Calumenin OS=Homo sapiens OX=9606 GN=CALU PE=1 SV=2	37.1068	315	15.7309	17.4157	-1.68477	0.311053	0.00336292	-
Q9Y251	HPSE_HUMAN	HPSE	Heparanase OS=Homo sapiens OX=9606 GN=HPSE PE=1 SV=2	61.1488	543	13.2273	14.5558	-1.32853	0.398174	0.0225778	-
O60240	PLIN1_HUMAN	PLIN1	Perilipin-1 OS=Homo sapiens OX=9606 GN=PLIN1 PE=1 SV=2	55.9904	522	11.8487	13.9343	-2.08562	0.235595	0.00176859	-
Q9HCN6	GPVI_HUMAN	GP6	Platelet glycoprotein VI OS=Homo sapiens OX=9606 GN=GP6 PE=1 SV=4	36.866	339	13.7398	15.6881	-1.94827	0.259126	0.00322342	-
O15143	ARC1B_HUMAN	ARPC1B	Actin-related protein 2/3 complex subunit 1B OS=Homo sapiens OX=9606 GN=ARPC1B PE=1 SV=3	40.9498	372	12.755	14.0089	-1.25387	0.419323	0.0378834	-
P30048	PRDX3_HUMAN	PRDX3	Thioredoxin-dependent peroxide reductase, mitochondrial OS=Homo sapiens OX=9606 GN=PRDX3 PE=1 SV=3	27.6927	256	10.5015	11.5083	-1.00682	0.497643	0.0133295	-
P46781	RS9_HUMAN	RPS9	Small ribosomal subunit protein uS4 OS=Homo sapiens OX=9606 GN=RPS9 PE=1 SV=3	22.5914	194	10.129	11.7869	-1.65788	0.316904	0.00208039	-
P43652	AFAM_HUMAN	AFM	Afamin OS=Homo sapiens OX=9606 GN=AFM PE=1 SV=1	69.0691	599	20.4961	21.1408	-0.644753	0.639602	0.0020008	-
P40197	GPV_HUMAN	GP5	Platelet glycoprotein V OS=Homo sapiens OX=9606 GN=GP5 PE=1 SV=1	60.9592	560	16.0979	17.8003	-1.70241	0.307272	0.00398068	-
Q9Y490	TLN1_HUMAN	TLN1	Talin-1 OS=Homo sapiens OX=9606 GN=TLN1 PE=1 SV=3	269.767	2541	14.1769	15.484	-1.3071	0.404134	0.0199661	-
O75083	WDR1_HUMAN	WDR1	WD repeat-containing protein 1 OS=Homo sapiens OX=9606 GN=WDR1 PE=1 SV=4	66.1935	606	13.4037	14.5679	-1.16413	0.446234	0.00749416	-
Q9Y3I1	FBX7_HUMAN	FBXO7	F-box only protein 7 OS=Homo sapiens OX=9606 GN=FBXO7 PE=1 SV=1	58.5028	522	9.55547	12.0923	-2.53684	0.172319	0.000603965	-
P05062	ALDOB_HUMAN	ALDOB	Fructose-bisphosphate aldolase B OS=Homo sapiens OX=9606 GN=ALDOB PE=1 SV=2	39.473	364	17.2453	16.1815	1.06375	2.09036	0.0142234	+
A2NJV5	KV229_HUMAN	IGKV2-29	Immunoglobulin kappa variable 2-29 OS=Homo sapiens OX=9606 GN=IGKV2-29 PE=1 SV=2	13.0851	120	14.4312	11.5869	2.84428	7.18148	0.00126405	+
A1L4H1	SRCRL_HUMAN	SSC5D	Soluble scavenger receptor cysteine-rich domain-containing protein SSC5D OS=Homo sapiens OX=9606 GN=SSC5D PE=1 SV=3	165.743	1573	13.4449	11.8455	1.5994	3.03017	0.00192848	+
P78539	SRPX_HUMAN	SRPX	Sushi repeat-containing protein SRPX OS=Homo sapiens OX=9606 GN=SRPX PE=1 SV=1	51.5719	464	13.147	11.7087	1.43827	2.70995	0.00992041	+
P49720	PSB3_HUMAN	PSMB3	Proteasome subunit beta type-3 OS=Homo sapiens OX=9606 GN=PSMB3 PE=1 SV=2	22.9489	205	16.9478	16.2367	0.711093	1.63704	0.0117692	+
A0A0J9YVY3	HV741_HUMAN	IGHV7-4-1	Immunoglobulin heavy variable 7-4-1 OS=Homo sapiens OX=9606 GN=IGHV7-4-1 PE=1 SV=1	12.8486	117	14.0277	12.3093	1.71849	3.29091	0.0160422	+
P20618	PSB1_HUMAN	PSMB1	Proteasome subunit beta type-1 OS=Homo sapiens OX=9606 GN=PSMB1 PE=1 SV=2	26.4894	241	16.1377	15.4792	0.658478	1.57842	0.0202813	+
Q6UXH0	ANGL8_HUMAN	ANGPTL8	Angiopoietin-like protein 8 OS=Homo sapiens OX=9606 GN=ANGPTL8 PE=1 SV=1	22.1054	198	13.5884	11.6472	1.94121	3.84027	0.0131424	+
P02741	CRP_HUMAN	CRP	C-reactive protein OS=Homo sapiens OX=9606 GN=CRP PE=1 SV=1	25.0386	224	23.0169	21.4468	1.57012	2.9693	0.0014259	+
Q8NBP7	PCSK9_HUMAN	PCSK9	Proprotein convertase subtilisin/kexin type 9 OS=Homo sapiens OX=9606 GN=PCSK9 PE=1 SV=3	74.2862	692	18.6898	18.0877	0.602125	1.51795	0.0234988	+
Q7Z5N4	SDK1_HUMAN	SDK1	Protein sidekick-1 OS=Homo sapiens OX=9606 GN=SDK1 PE=1 SV=3	242.112	2213	11.0135	9.97622	1.03725	2.05231	0.0278637	+
Q8NBJ4	GOLM1_HUMAN	GOLM1	Golgi membrane protein 1 OS=Homo sapiens OX=9606 GN=GOLM1 PE=1 SV=1	45.3332	401	17.5778	16.599	0.978734	1.97074	0.0347312	+
P49721	PSB2_HUMAN	PSMB2	Proteasome subunit beta type-2 OS=Homo sapiens OX=9606 GN=PSMB2 PE=1 SV=1	22.8363	201	15.5442	14.8123	0.73189	1.66081	0.0288673	+
P28065	PSB9_HUMAN	PSMB9	Proteasome subunit beta type-9 OS=Homo sapiens OX=9606 GN=PSMB9 PE=1 SV=2	23.2643	219	14.7515	13.8413	0.910122	1.8792	0.00970692	+
Q86UD1	OAF_HUMAN	OAF	Out at first protein homolog OS=Homo sapiens OX=9606 GN=OAF PE=1 SV=1	30.6883	273	16.0641	15.4342	0.629935	1.5475	0.0120844	+
Q86VB7	C163A_HUMAN	CD163	Scavenger receptor cysteine-rich type 1 protein M130 OS=Homo sapiens OX=9606 GN=CD163 PE=1 SV=2	125.451	1156	14.6526	13.8025	0.850066	1.80258	0.00740504	+
Q86X29	LSR_HUMAN	LSR	Lipolysis-stimulated lipoprotein receptor OS=Homo sapiens OX=9606 GN=LSR PE=1 SV=4	71.4389	649	12.9031	11.5091	1.39395	2.62798	0.00693312	+
Q86YB7	ECHD2_HUMAN	ECHDC2	Enoyl-CoA hydratase domain-containing protein 2, mitochondrial OS=Homo sapiens OX=9606 GN=ECHDC2 PE=1 SV=2	31.1262	292	10.9679	9.74004	1.22786	2.3422	0.0202363	+
Q9NZ08	ERAP1_HUMAN	ERAP1	Endoplasmic reticulum aminopeptidase 1 OS=Homo sapiens OX=9606 GN=ERAP1 PE=1 SV=3	107.235	941	15.4679	14.6643	0.803599	1.74545	0.00437958	+
O00748	EST2_HUMAN	CES2	Cocaine esterase OS=Homo sapiens OX=9606 GN=CES2 PE=1 SV=1	61.8068	559	12.2283	10.9883	1.24002	2.36201	0.0282402	+
Q8IYS5	OSCAR_HUMAN	OSCAR	Osteoclast-associated immunoglobulin-like receptor OS=Homo sapiens OX=9606 GN=OSCAR PE=1 SV=3	30.481	282	11.4331	10.2166	1.21644	2.32373	0.0257301	+
O14818	PSA7_HUMAN	PSMA7	Proteasome subunit alpha type-7 OS=Homo sapiens OX=9606 GN=PSMA7 PE=1 SV=1	27.8869	248	16.8995	16.0701	0.829385	1.77693	0.00639432	+
P18428	LBP_HUMAN	LBP	Lipopolysaccharide-binding protein OS=Homo sapiens OX=9606 GN=LBP PE=1 SV=3	53.3836	481	20.0887	18.679	1.40974	2.65689	3.10814e-05	+
P28066	PSA5_HUMAN	PSMA5	Proteasome subunit alpha type-5 OS=Homo sapiens OX=9606 GN=PSMA5 PE=1 SV=3	26.411	241	16.9367	16.2869	0.649797	1.56895	0.0190086	+
P05186	PPBT_HUMAN	ALPL	Alkaline phosphatase, tissue-nonspecific isozyme OS=Homo sapiens OX=9606 GN=ALPL PE=1 SV=4	57.3048	524	12.2267	10.9844	1.24228	2.36573	0.0233721	+
Q08830	FGL1_HUMAN	FGL1	Fibrinogen-like protein 1 OS=Homo sapiens OX=9606 GN=FGL1 PE=1 SV=3	36.3795	312	15.7258	13.1072	2.61859	6.14151	1.82203e-05	+
Q14767	LTBP2_HUMAN	LTBP2	Latent-transforming growth factor beta-binding protein 2 OS=Homo sapiens OX=9606 GN=LTBP2 PE=1 SV=3	195.052	1821	15.4412	14.4724	0.968851	1.95728	0.00529951	+
P08254	MMP3_HUMAN	MMP3	Stromelysin-1 OS=Homo sapiens OX=9606 GN=MMP3 PE=1 SV=2	53.9773	477	12.8197	11.0795	1.74022	3.34086	0.00471233	+
P36222	CH3L1_HUMAN	CHI3L1	Chitinase-3-like protein 1 OS=Homo sapiens OX=9606 GN=CHI3L1 PE=1 SV=2	42.6255	383	11.3952	9.9952	1.39997	2.63897	0.0292059	+
Q14213	IL27B_HUMAN	EBI3	Interleukin-27 subunit beta OS=Homo sapiens OX=9606 GN=EBI3 PE=1 SV=2	25.3964	229	12.8036	11.9431	0.86055	1.81573	0.0303546	+
A0A0A0MT36	KVD21_HUMAN	IGKV6D-21	Immunoglobulin kappa variable 6D-21 OS=Homo sapiens OX=9606 GN=IGKV6D-21 PE=3 SV=1	12.3399	114	16.9289	15.2655	1.66346	3.16775	6.22499e-05	+
P09110	THIK_HUMAN	ACAA1	3-ketoacyl-CoA thiolase, peroxisomal OS=Homo sapiens OX=9606 GN=ACAA1 PE=1 SV=2	44.292	424	11.6253	10.0317	1.59356	3.01794	0.00188562	+
P80404	GABT_HUMAN	ABAT	4-aminobutyrate aminotransferase, mitochondrial OS=Homo sapiens OX=9606 GN=ABAT PE=1 SV=3	56.4389	500	11.6214	10.1425	1.47896	2.78748	0.00448436	+
Q9Y279	VSIG4_HUMAN	VSIG4	V-set and immunoglobulin domain-containing protein 4 OS=Homo sapiens OX=9606 GN=VSIG4 PE=1 SV=1	43.9871	399	15.8045	13.6112	2.19331	4.57353	0.000174146	+
Q9Y287	ITM2B_HUMAN	ITM2B	Integral membrane protein 2B OS=Homo sapiens OX=9606 GN=ITM2B PE=1 SV=1	30.338	266	14.8747	14.2308	0.643876	1.56252	0.0016754	+
P11047	LAMC1_HUMAN	LAMC1	Laminin subunit gamma-1 OS=Homo sapiens OX=9606 GN=LAMC1 PE=1 SV=3	177.603	1609	14.6546	13.6819	0.972677	1.96248	0.00937523	+
P0DJI8	SAA1_HUMAN	SAA1	Serum amyloid A-1 protein OS=Homo sapiens OX=9606 GN=SAA1 PE=1 SV=2	13.5461	122	20.9514	17.834	3.11745	8.67851	0.000101949	+
P0DJI9	SAA2_HUMAN	SAA2	Serum amyloid A-2 protein OS=Homo sapiens OX=9606 GN=SAA2 PE=1 SV=1	13.5271	122	20.7127	17.462	3.25073	9.51848	0.000123539	+
Q13308	PTK7_HUMAN	PTK7	Inactive tyrosine-protein kinase 7 OS=Homo sapiens OX=9606 GN=PTK7 PE=1 SV=2	118.392	1070	11.3835	10.448	0.935437	1.91247	0.0452086	+
Q9Y6R7	FCGBP_HUMAN	FCGBP	IgGFc-binding protein OS=Homo sapiens OX=9606 GN=FCGBP PE=1 SV=3	572.017	5405	16.6641	15.5444	1.11969	2.173	0.000477307	+
P10451	OSTP_HUMAN	SPP1	Osteopontin OS=Homo sapiens OX=9606 GN=SPP1 PE=1 SV=1	35.4228	314	17.8825	17.0158	0.866681	1.82346	0.0162008	+
Q06828	FMOD_HUMAN	FMOD	Fibromodulin OS=Homo sapiens OX=9606 GN=FMOD PE=1 SV=2	43.1788	376	11.4879	10.0735	1.41437	2.66543	0.00376489	+
P07478	TRY2_HUMAN	PRSS2	Trypsin-2 OS=Homo sapiens OX=9606 GN=PRSS2 PE=1 SV=1	26.4878	247	13.8481	12.3217	1.5264	2.88067	0.0432293	+
P15291	B4GT1_HUMAN	B4GALT1	Beta-1,4-galactosyltransferase 1 OS=Homo sapiens OX=9606 GN=B4GALT1 PE=1 SV=5	43.9203	398	19.4158	18.413	1.0028	2.00388	0.000491786	+
P98095	FBLN2_HUMAN	FBLN2	Fibulin-2 OS=Homo sapiens OX=9606 GN=FBLN2 PE=1 SV=2	126.573	1184	15.2165	14.2794	0.937142	1.91473	0.0214732	+
Q00796	DHSO_HUMAN	SORD	Sorbitol dehydrogenase OS=Homo sapiens OX=9606 GN=SORD PE=1 SV=4	38.3246	357	11.4169	9.99823	1.41872	2.67348	0.0124944	+
P02679	FIBG_HUMAN	FGG	Fibrinogen gamma chain OS=Homo sapiens OX=9606 GN=FGG PE=1 SV=3	51.5117	453	19.4961	18.4143	1.08177	2.11664	0.00846056	+
Q4LDE5	SVEP1_HUMAN	SVEP1	Sushi, von Willebrand factor type A, EGF and pentraxin domain-containing protein 1 OS=Homo sapiens OX=9606 GN=SVEP1 PE=1 SV=3	390.17	3571	14.2526	13.1954	1.05722	2.08092	0.0107865	+
Q01995	TAGL_HUMAN	TAGLN	Transgelin OS=Homo sapiens OX=9606 GN=TAGLN PE=1 SV=4	22.6109	201	12.5612	11.2998	1.26137	2.39723	0.00908989	+
Q16851	UGPA_HUMAN	UGP2	UTP--glucose-1-phosphate uridylyltransferase OS=Homo sapiens OX=9606 GN=UGP2 PE=1 SV=5	56.9403	508	12.7586	11.7086	1.04994	2.07045	0.0312063	+
Q02487	DSC2_HUMAN	DSC2	Desmocollin-2 OS=Homo sapiens OX=9606 GN=DSC2 PE=1 SV=1	99.9617	901	15.0502	14.4615	0.588731	1.50392	0.00671968	+
P35442	TSP2_HUMAN	THBS2	Thrombospondin-2 OS=Homo sapiens OX=9606 GN=THBS2 PE=1 SV=2	129.991	1172	14.4944	12.6346	1.85982	3.62962	0.00498639	+
P13667	PDIA4_HUMAN	PDIA4	Protein disulfide-isomerase A4 OS=Homo sapiens OX=9606 GN=PDIA4 PE=1 SV=2	72.9325	645	15.4294	14.7803	0.649095	1.56818	0.00970539	+
Q15828	CYTM_HUMAN	CST6	Cystatin-M OS=Homo sapiens OX=9606 GN=CST6 PE=1 SV=1	16.5111	149	12.9517	12.1764	0.775246	1.71148	0.034258	+
P13611	CSPG2_HUMAN	VCAN	Versican core protein OS=Homo sapiens OX=9606 GN=VCAN PE=1 SV=3	372.82	3396	17.0115	16.0854	0.926058	1.90008	0.0072923	+
A0A0C4DH31	HV118_HUMAN	IGHV1-18	Immunoglobulin heavy variable 1-18 OS=Homo sapiens OX=9606 GN=IGHV1-18 PE=1 SV=1	12.8204	117	17.6251	16.8847	0.740446	1.67069	0.0495935	+
Q05707	COEA1_HUMAN	COL14A1	Collagen alpha-1(XIV) chain OS=Homo sapiens OX=9606 GN=COL14A1 PE=1 SV=3	193.516	1796	10.9677	9.97521	0.992523	1.98966	0.0364831	+
A0A0C4DH29	HV103_HUMAN	IGHV1-3	Immunoglobulin heavy variable 1-3 OS=Homo sapiens OX=9606 GN=IGHV1-3 PE=1 SV=1	13.0077	117	16.8008	14.3034	2.4974	5.64665	0.0147429	+
P14625	ENPL_HUMAN	HSP90B1	Endoplasmin OS=Homo sapiens OX=9606 GN=HSP90B1 PE=1 SV=1	92.4689	803	18.7391	18.0731	0.665957	1.58662	0.00420836	+
P20908	CO5A1_HUMAN	COL5A1	Collagen alpha-1(V) chain OS=Homo sapiens OX=9606 GN=COL5A1 PE=1 SV=3	183.56	1838	11.844	10.1596	1.68448	3.21423	0.000753002	+
P02675	FIBB_HUMAN	FGB	Fibrinogen beta chain OS=Homo sapiens OX=9606 GN=FGB PE=1 SV=2	55.9282	491	19.3972	18.271	1.12626	2.18291	0.0111682	+
Q92743	HTRA1_HUMAN	HTRA1	Serine protease HTRA1 OS=Homo sapiens OX=9606 GN=HTRA1 PE=1 SV=1	51.287	480	15.0478	14.2918	0.756025	1.68883	0.0043625	+
Q9HD89	RETN_HUMAN	RETN	Resistin OS=Homo sapiens OX=9606 GN=RETN PE=1 SV=1	11.4193	108	11.0871	9.43508	1.65205	3.1428	0.00397682	+
P00167	CYB5_HUMAN	CYB5A	Cytochrome b5 OS=Homo sapiens OX=9606 GN=CYB5A PE=1 SV=2	15.3301	134	12.1581	10.0219	2.13621	4.39606	0.00473973	+
P26572	MGAT1_HUMAN	MGAT1	Alpha-1,3-mannosyl-glycoprotein 2-beta-N-acetylglucosaminyltransferase OS=Homo sapiens OX=9606 GN=MGAT1 PE=1 SV=2	50.8784	445	15.8446	15.08	0.764595	1.69889	4.54846e-05	+
P26022	PTX3_HUMAN	PTX3	Pentraxin-related protein PTX3 OS=Homo sapiens OX=9606 GN=PTX3 PE=1 SV=3	41.9756	381	15.145	13.8047	1.34033	2.53209	0.0103365	+
P00367	DHE3_HUMAN	GLUD1	Glutamate dehydrogenase 1, mitochondrial OS=Homo sapiens OX=9606 GN=GLUD1 PE=1 SV=2	61.3979	558	12.0828	10.2323	1.85052	3.6063	0.01131	+
P24821	TENA_HUMAN	TNC	Tenascin OS=Homo sapiens OX=9606 GN=TNC PE=1 SV=3	240.853	2201	16.9332	15.9218	1.01143	2.0159	0.00419401	+
Q9BYE9	CDHR2_HUMAN	CDHR2	Cadherin-related family member 2 OS=Homo sapiens OX=9606 GN=CDHR2 PE=1 SV=2	141.543	1310	17.2911	15.6755	1.61564	3.06448	0.0245569	+
P22897	MRC1_HUMAN	MRC1	Macrophage mannose receptor 1 OS=Homo sapiens OX=9606 GN=MRC1 PE=1 SV=1	166.012	1456	16.4138	15.1915	1.22234	2.33324	6.5764e-05	+
Q96FQ6	S10AG_HUMAN	S100A16	Protein S100-A16 OS=Homo sapiens OX=9606 GN=S100A16 PE=1 SV=1	11.8014	103	11.5369	10.511	1.02595	2.0363	0.0329675	+
P00451	FA8_HUMAN	F8	Coagulation factor VIII OS=Homo sapiens OX=9606 GN=F8 PE=1 SV=1	267.009	2351	14.7304	14.1265	0.603926	1.51985	0.00841938	+
P55268	LAMB2_HUMAN	LAMB2	Laminin subunit beta-2 OS=Homo sapiens OX=9606 GN=LAMB2 PE=1 SV=2	195.981	1798	13.5263	12.7226	0.803711	1.74559	0.0263946	+
P60900	PSA6_HUMAN	PSMA6	Proteasome subunit alpha type-6 OS=Homo sapiens OX=9606 GN=PSMA6 PE=1 SV=1	27.3995	246	15.8653	15.1874	0.677906	1.59982	0.046272	+
Q9BXX0	EMIL2_HUMAN	EMILIN2	EMILIN-2 OS=Homo sapiens OX=9606 GN=EMILIN2 PE=1 SV=3	115.687	1053	12.5216	11.0442	1.47746	2.78459	0.0276466	+
P25789	PSA4_HUMAN	PSMA4	Proteasome subunit alpha type-4 OS=Homo sapiens OX=9606 GN=PSMA4 PE=1 SV=1	29.4838	261	16.2392	15.4357	0.803454	1.74527	0.0186704	+
Q9BXD5	NPL_HUMAN	NPL	N-acetylneuraminate lyase OS=Homo sapiens OX=9606 GN=NPL PE=1 SV=1	35.1625	320	11.8289	10.2593	1.56969	2.96841	0.00276484	+
P25788	PSA3_HUMAN	PSMA3	Proteasome subunit alpha type-3 OS=Homo sapiens OX=9606 GN=PSMA3 PE=1 SV=2	28.4332	255	16.2412	15.4181	0.823138	1.76925	0.00661129	+
Q9BWD1	THIC_HUMAN	ACAT2	Acetyl-CoA acetyltransferase, cytosolic OS=Homo sapiens OX=9606 GN=ACAT2 PE=1 SV=2	41.3508	397	12.6143	11.7541	0.860182	1.81527	0.0348993	+
P25787	PSA2_HUMAN	PSMA2	Proteasome subunit alpha type-2 OS=Homo sapiens OX=9606 GN=PSMA2 PE=1 SV=2	25.8986	234	16.3624	15.6727	0.689717	1.61297	0.031069	+
P25786	PSA1_HUMAN	PSMA1	Proteasome subunit alpha type-1 OS=Homo sapiens OX=9606 GN=PSMA1 PE=1 SV=1	29.5556	263	17.0255	16.3143	0.711284	1.63726	0.0115029	+
P02671	FIBA_HUMAN	FGA	Fibrinogen alpha chain OS=Homo sapiens OX=9606 GN=FGA PE=1 SV=2	94.973	866	18.6766	17.9218	0.754838	1.68744	0.00813823	+
Q9BRK5	CAB45_HUMAN	SDF4	45 kDa calcium-binding protein OS=Homo sapiens OX=9606 GN=SDF4 PE=1 SV=1	41.8068	362	14.4056	13.4729	0.932762	1.90893	0.00690376	+
Q99715	COCA1_HUMAN	COL12A1	Collagen alpha-1(XII) chain OS=Homo sapiens OX=9606 GN=COL12A1 PE=1 SV=2	333.147	3063	14.2651	13.4255	0.839617	1.78958	0.043694	+
O43491	E41L2_HUMAN	EPB41L2	Band 4.1-like protein 2 OS=Homo sapiens OX=9606 GN=EPB41L2 PE=1 SV=1	112.588	1005	11.6299	10.3332	1.29667	2.45661	0.0440207	+
Q99941	ATF6B_HUMAN	ATF6B	Cyclic AMP-dependent transcription factor ATF-6 beta OS=Homo sapiens OX=9606 GN=ATF6B PE=1 SV=2	76.7092	703	12.3115	11.4401	0.871424	1.82947	0.0177964	+
P02452	CO1A1_HUMAN	COL1A1	Collagen alpha-1(I) chain OS=Homo sapiens OX=9606 GN=COL1A1 PE=1 SV=6	138.911	1464	12.7828	11.3969	1.3858	2.61317	0.00620564	+
P28070	PSB4_HUMAN	PSMB4	Proteasome subunit beta type-4 OS=Homo sapiens OX=9606 GN=PSMB4 PE=1 SV=4	29.2042	264	15.6582	14.9599	0.698311	1.6226	0.0188243	+
P21549	AGT1_HUMAN	AGXT	Alanine--glyoxylate aminotransferase OS=Homo sapiens OX=9606 GN=AGXT PE=1 SV=1	43.0099	392	12.0568	10.2406	1.8162	3.52153	0.0171845	+
P21709	EPHA1_HUMAN	EPHA1	Ephrin type-A receptor 1 OS=Homo sapiens OX=9606 GN=EPHA1 PE=1 SV=4	108.127	976	11.0965	9.82312	1.27342	2.41734	0.0108226	+
P54760	EPHB4_HUMAN	EPHB4	Ephrin type-B receptor 4 OS=Homo sapiens OX=9606 GN=EPHB4 PE=1 SV=2	108.27	987	12.2025	11.1905	1.01207	2.0168	0.0239882	+
Q9H3R1	NDST4_HUMAN	NDST4	Bifunctional heparan sulfate N-deacetylase/N-sulfotransferase 4 OS=Homo sapiens OX=9606 GN=NDST4 PE=1 SV=1	100.716	872	13.0604	11.0186	2.04186	4.11775	0.0450544	+
P61981	1433G_HUMAN	YWHAG	14-3-3 protein gamma OS=Homo sapiens OX=9606 GN=YWHAG PE=1 SV=2	28.3026	247	14.1888	12.9972	1.19154	2.28396	0.0331694	+
Q8WUA8	TSK_HUMAN	TSKU	Tsukushi OS=Homo sapiens OX=9606 GN=TSKU PE=1 SV=3	37.8074	353	14.975	13.4219	1.55312	2.93451	0.00620437	+
P55058	PLTP_HUMAN	PLTP	Phospholipid transfer protein OS=Homo sapiens OX=9606 GN=PLTP PE=1 SV=1	54.7394	493	19.0804	18.2577	0.822707	1.76872	0.00151861	+
P28072	PSB6_HUMAN	PSMB6	Proteasome subunit beta type-6 OS=Homo sapiens OX=9606 GN=PSMB6 PE=1 SV=4	25.3577	239	15.2674	14.4744	0.793014	1.73269	0.0122635	+

## Sheet: CRKP_vs_Con
Protein	Protein_Names	Genes	Description	Mw(kDa)	Length	mean_case	mean_cont	log2_FC	FC	pvalue	bords_1.5
P80108	PHLD_HUMAN	GPLD1	Phosphatidylinositol-glycan-specific phospholipase D OS=Homo sapiens OX=9606 GN=GPLD1 PE=1 SV=3	92.3365	840	17.4235	18.0331	-0.609549	0.655402	0.00215777	-
P13929	ENOB_HUMAN	ENO3	Beta-enolase OS=Homo sapiens OX=9606 GN=ENO3 PE=1 SV=5	46.9869	434	10.5372	12.1033	-1.56614	0.337711	0.00510238	-
Q5SZK8	FREM2_HUMAN	FREM2	FRAS1-related extracellular matrix protein 2 OS=Homo sapiens OX=9606 GN=FREM2 PE=1 SV=3	351.167	3169	9.34098	10.615	-1.27405	0.413496	0.000574336	-
P23280	CAH6_HUMAN	CA6	Carbonic anhydrase 6 OS=Homo sapiens OX=9606 GN=CA6 PE=1 SV=3	35.3668	308	9.98203	11.4804	-1.49834	0.35396	0.00245951	-
P08514	ITA2B_HUMAN	ITGA2B	Integrin alpha-IIb OS=Homo sapiens OX=9606 GN=ITGA2B PE=1 SV=3	113.377	1039	14.3775	15.8674	-1.48989	0.35604	0.00607175	-
P08519	APOA_HUMAN	LPA	Apolipoprotein(a) OS=Homo sapiens OX=9606 GN=LPA PE=1 SV=2	226.546	2040	16.4066	17.764	-1.35745	0.390271	0.00473777	-
O75144	ICOSL_HUMAN	ICOSLG	ICOS ligand OS=Homo sapiens OX=9606 GN=ICOSLG PE=1 SV=2	33.3488	302	12.0243	13.3096	-1.28526	0.410296	0.0109793	-
P14151	LYAM1_HUMAN	SELL	L-selectin OS=Homo sapiens OX=9606 GN=SELL PE=1 SV=2	42.1871	372	11.7499	13.9109	-2.16109	0.223588	0.000421794	-
Q53RD9	FBLN7_HUMAN	FBLN7	Fibulin-7 OS=Homo sapiens OX=9606 GN=FBLN7 PE=1 SV=1	47.3757	439	10.5653	11.4755	-0.910188	0.532116	0.0451311	-
Q04756	HGFA_HUMAN	HGFAC	Hepatocyte growth factor activator OS=Homo sapiens OX=9606 GN=HGFAC PE=1 SV=1	70.6818	655	15.4872	16.4563	-0.969059	0.510839	0.000390277	-
Q13477	MADCA_HUMAN	MADCAM1	Mucosal addressin cell adhesion molecule 1 OS=Homo sapiens OX=9606 GN=MADCAM1 PE=1 SV=2	40.1553	382	14.6949	15.3714	-0.676543	0.625663	0.0077782	-
P11678	PERE_HUMAN	EPX	Eosinophil peroxidase OS=Homo sapiens OX=9606 GN=EPX PE=1 SV=2	81.0405	715	11.8454	13.5348	-1.68943	0.31005	0.02965	-
P25311	ZA2G_HUMAN	AZGP1	Zinc-alpha-2-glycoprotein OS=Homo sapiens OX=9606 GN=AZGP1 PE=1 SV=2	34.2587	298	16.9396	18.1211	-1.18147	0.440901	0.00939325	-
Q96PD5	PGRP2_HUMAN	PGLYRP2	N-acetylmuramoyl-L-alanine amidase OS=Homo sapiens OX=9606 GN=PGLYRP2 PE=1 SV=1	62.217	576	19.7863	20.4451	-0.658741	0.633431	0.000658775	-
Q15008	PSMD6_HUMAN	PSMD6	26S proteasome non-ATPase regulatory subunit 6 OS=Homo sapiens OX=9606 GN=PSMD6 PE=1 SV=1	45.5313	389	12.3608	14.3888	-2.02793	0.245207	0.0278478	-
Q71U36	TBA1A_HUMAN	TUBA1A	Tubulin alpha-1A chain OS=Homo sapiens OX=9606 GN=TUBA1A PE=1 SV=1	50.1356	451	15.7695	16.4875	-0.718029	0.607928	0.0382323	-
Q13555	KCC2G_HUMAN	CAMK2G	Calcium/calmodulin-dependent protein kinase type II subunit gamma OS=Homo sapiens OX=9606 GN=CAMK2G PE=1 SV=4	62.6072	558	11.2428	12.3743	-1.13149	0.456443	0.0351767	-
P25705	ATPA_HUMAN	ATP5F1A	ATP synthase subunit alpha, mitochondrial OS=Homo sapiens OX=9606 GN=ATP5F1A PE=1 SV=1	59.7506	553	12.0739	13.5811	-1.50723	0.351785	0.00577441	-
P02787	TRFE_HUMAN	TF	Serotransferrin OS=Homo sapiens OX=9606 GN=TF PE=1 SV=5	77.0639	698	21.264	22.2063	-0.942346	0.520386	0.00184182	-
O60240	PLIN1_HUMAN	PLIN1	Perilipin-1 OS=Homo sapiens OX=9606 GN=PLIN1 PE=1 SV=2	55.9904	522	11.7262	13.9343	-2.2081	0.216419	0.000488238	-
O43707	ACTN4_HUMAN	ACTN4	Alpha-actinin-4 OS=Homo sapiens OX=9606 GN=ACTN4 PE=1 SV=2	104.854	911	11.216	12.3128	-1.09678	0.467558	0.0415349	-
O43852	CALU_HUMAN	CALU	Calumenin OS=Homo sapiens OX=9606 GN=CALU PE=1 SV=2	37.1068	315	16.2137	17.4157	-1.20199	0.434674	0.00255233	-
P02775	CXCL7_HUMAN	PPBP	Platelet basic protein OS=Homo sapiens OX=9606 GN=PPBP PE=1 SV=3	13.8942	128	17.1141	18.5705	-1.45641	0.364398	0.000736025	-
Q13418	ILK_HUMAN	ILK	Scaffold protein ILK OS=Homo sapiens OX=9606 GN=ILK PE=1 SV=2	51.4192	452	11.1561	13.0101	-1.854	0.276625	0.00252872	-
Q9H4B7	TBB1_HUMAN	TUBB1	Tubulin beta-1 chain OS=Homo sapiens OX=9606 GN=TUBB1 PE=1 SV=1	50.3269	451	14.8811	15.8807	-0.999632	0.500128	0.0116591	-
Q96KN2	CNDP1_HUMAN	CNDP1	Beta-Ala-His dipeptidase OS=Homo sapiens OX=9606 GN=CNDP1 PE=1 SV=5	56.6921	507	17.6692	18.3253	-0.656092	0.634595	0.0279465	-
Q15166	PON3_HUMAN	PON3	Serum paraoxonase/lactonase 3 OS=Homo sapiens OX=9606 GN=PON3 PE=1 SV=3	39.6075	354	21.576	22.2249	-0.64885	0.637788	0.0116467	-
P17301	ITA2_HUMAN	ITGA2	Integrin alpha-2 OS=Homo sapiens OX=9606 GN=ITGA2 PE=1 SV=2	129.296	1181	10.2063	11.551	-1.34471	0.393733	0.000159462	-
Q9HBI1	PARVB_HUMAN	PARVB	Beta-parvin OS=Homo sapiens OX=9606 GN=PARVB PE=1 SV=1	41.7143	364	12.8949	14.3089	-1.41404	0.375259	0.0453479	-
Q13103	SPP24_HUMAN	SPP2	Secreted phosphoprotein 24 OS=Homo sapiens OX=9606 GN=SPP2 PE=1 SV=1	24.3377	211	18.0014	20.6139	-2.6125	0.163516	8.37303e-11	-
Q9H1B5	XYLT2_HUMAN	XYLT2	Xylosyltransferase 2 OS=Homo sapiens OX=9606 GN=XYLT2 PE=1 SV=2	96.7671	865	13.9081	14.6121	-0.703977	0.613877	0.0138763	-
P02042	HBD_HUMAN	HBD	Hemoglobin subunit delta OS=Homo sapiens OX=9606 GN=HBD PE=1 SV=2	16.0555	147	13.7996	14.9961	-1.1965	0.436333	0.0179287	-
Q12841	FSTL1_HUMAN	FSTL1	Follistatin-related protein 1 OS=Homo sapiens OX=9606 GN=FSTL1 PE=1 SV=1	34.9855	308	12.3008	13.5518	-1.25101	0.420153	0.00193222	-
P02652	APOA2_HUMAN	APOA2	Apolipoprotein A-II OS=Homo sapiens OX=9606 GN=APOA2 PE=1 SV=1	11.175	100	20.1145	21.0679	-0.953395	0.516416	0.000931643	-
O75882	ATRN_HUMAN	ATRN	Attractin OS=Homo sapiens OX=9606 GN=ATRN PE=1 SV=2	158.537	1429	16.8201	17.6277	-0.807655	0.57131	0.000206892	-
P09486	SPRC_HUMAN	SPARC	SPARC OS=Homo sapiens OX=9606 GN=SPARC PE=1 SV=1	34.6322	303	19.6354	20.6437	-1.00826	0.497144	0.00329612	-
P02730	B3AT_HUMAN	SLC4A1	Band 3 anion transport protein OS=Homo sapiens OX=9606 GN=SLC4A1 PE=1 SV=3	101.792	911	12.9391	13.6511	-0.712035	0.610458	0.0306224	-
Q06481	APLP2_HUMAN	APLP2	Amyloid beta precursor like protein 2 OS=Homo sapiens OX=9606 GN=APLP2 PE=1 SV=2	86.9558	763	14.895	15.7107	-0.815608	0.568169	0.0206606	-
P08758	ANXA5_HUMAN	ANXA5	Annexin A5 OS=Homo sapiens OX=9606 GN=ANXA5 PE=1 SV=2	35.9368	320	10.6796	11.7237	-1.04402	0.484973	0.0155087	-
P08865	RSSA_HUMAN	RPSA	Small ribosomal subunit protein uS2 OS=Homo sapiens OX=9606 GN=RPSA PE=1 SV=4	32.8541	295	9.84306	12.5526	-2.7095	0.152883	2.08701e-06	-
O95445	APOM_HUMAN	APOM	Apolipoprotein M OS=Homo sapiens OX=9606 GN=APOM PE=1 SV=2	21.2533	188	20.2012	20.8615	-0.660289	0.632752	0.0017713	-
Q9HCN6	GPVI_HUMAN	GP6	Platelet glycoprotein VI OS=Homo sapiens OX=9606 GN=GP6 PE=1 SV=4	36.866	339	13.9144	15.6881	-1.77368	0.292462	0.0419444	-
P10124	SRGN_HUMAN	SRGN	Serglycin OS=Homo sapiens OX=9606 GN=SRGN PE=1 SV=3	17.6518	158	19.6531	20.6484	-0.99524	0.501652	0.0146293	-
O95810	CAVN2_HUMAN	CAVIN2	Caveolae-associated protein 2 OS=Homo sapiens OX=9606 GN=CAVIN2 PE=1 SV=3	47.1732	425	12.4501	14.3227	-1.87257	0.273087	0.026303	-
O95866	G6B_HUMAN	MPIG6B	Megakaryocyte and platelet inhibitory receptor G6b OS=Homo sapiens OX=9606 GN=MPIG6B PE=1 SV=1	26.1634	241	10.7697	12.4303	-1.66059	0.31631	0.0363927	-
P20023	CR2_HUMAN	CR2	Complement receptor type 2 OS=Homo sapiens OX=9606 GN=CR2 PE=1 SV=2	112.916	1033	11.044	12.6404	-1.59643	0.330695	0.0223346	-
O14960	LECT2_HUMAN	LECT2	Leukocyte cell-derived chemotaxin-2 OS=Homo sapiens OX=9606 GN=LECT2 PE=1 SV=2	16.39	151	12.66	14.186	-1.52603	0.347233	0.00179213	-
Q76LX8	ATS13_HUMAN	ADAMTS13	A disintegrin and metalloproteinase with thrombospondin motifs 13 OS=Homo sapiens OX=9606 GN=ADAMTS13 PE=1 SV=1	153.605	1427	15.2351	15.9458	-0.710712	0.611018	4.8618e-05	-
P04899	GNAI2_HUMAN	GNAI2	Guanine nucleotide-binding protein G(i) subunit alpha-2 OS=Homo sapiens OX=9606 GN=GNAI2 PE=1 SV=3	40.4509	355	12.3023	14.1357	-1.83342	0.280599	0.0183447	-
P58335	ANTR2_HUMAN	ANTXR2	Anthrax toxin receptor 2 OS=Homo sapiens OX=9606 GN=ANTXR2 PE=1 SV=5	53.6662	489	9.96683	11.434	-1.46719	0.361687	0.026354	-
P05067	A4_HUMAN	APP	Amyloid-beta precursor protein OS=Homo sapiens OX=9606 GN=APP PE=1 SV=3	86.9433	770	17.9758	19.0192	-1.0434	0.485181	0.0101728	-
P60842	IF4A1_HUMAN	EIF4A1	Eukaryotic initiation factor 4A-I OS=Homo sapiens OX=9606 GN=EIF4A1 PE=1 SV=1	46.1539	406	11.6685	13.2161	-1.54756	0.342088	0.0142158	-
P05556	ITB1_HUMAN	ITGB1	Integrin beta-1 OS=Homo sapiens OX=9606 GN=ITGB1 PE=1 SV=2	88.4153	798	11.2657	12.3913	-1.12563	0.458302	0.0340176	-
Q9Y274	SIA10_HUMAN	ST3GAL6	Type 2 lactosamine alpha-2,3-sialyltransferase OS=Homo sapiens OX=9606 GN=ST3GAL6 PE=1 SV=1	38.2136	331	13.0133	13.821	-0.807755	0.57127	1.58817e-05	-
P05019	IGF1_HUMAN	IGF1	Insulin-like growth factor 1 OS=Homo sapiens OX=9606 GN=IGF1 PE=1 SV=1	21.8412	195	14.5749	15.5637	-0.988838	0.503883	0.0477141	-
P04792	HSPB1_HUMAN	HSPB1	Heat shock protein beta-1 OS=Homo sapiens OX=9606 GN=HSPB1 PE=1 SV=2	22.7825	205	13.4586	14.3763	-0.917761	0.52933	0.01846	-
Q9UKU6	TRHDE_HUMAN	TRHDE	Thyrotropin-releasing hormone-degrading ectoenzyme OS=Homo sapiens OX=9606 GN=TRHDE PE=1 SV=2	122.133	1069	10.4105	11.526	-1.11551	0.461527	0.00256922	-
P06276	CHLE_HUMAN	BCHE	Cholinesterase OS=Homo sapiens OX=9606 GN=BCHE PE=1 SV=1	68.4181	602	16.5795	17.9048	-1.32524	0.399084	3.12862e-06	-
Q14766	LTBP1_HUMAN	LTBP1	Latent-transforming growth factor beta-binding protein 1 OS=Homo sapiens OX=9606 GN=LTBP1 PE=1 SV=4	186.796	1721	17.1847	18.0924	-0.907649	0.533053	0.008876	-
Q14012	KCC1A_HUMAN	CAMK1	Calcium/calmodulin-dependent protein kinase type 1 OS=Homo sapiens OX=9606 GN=CAMK1 PE=1 SV=1	41.3371	370	9.35893	10.2944	-0.935496	0.522863	0.0095627	-
Q8IUK5	PLDX1_HUMAN	PLXDC1	Plexin domain-containing protein 1 OS=Homo sapiens OX=9606 GN=PLXDC1 PE=1 SV=2	55.7603	500	11.6109	13.3116	-1.70067	0.307643	0.000452426	-
Q86WI1	PKHL1_HUMAN	PKHD1L1	Fibrocystin-L OS=Homo sapiens OX=9606 GN=PKHD1L1 PE=1 SV=2	465.734	4243	9.91585	10.9379	-1.022	0.492433	0.0431495	-
P40197	GPV_HUMAN	GP5	Platelet glycoprotein V OS=Homo sapiens OX=9606 GN=GP5 PE=1 SV=1	60.9592	560	16.5564	17.8003	-1.24387	0.42224	0.00277479	-
Q9Y3I1	FBX7_HUMAN	FBXO7	F-box only protein 7 OS=Homo sapiens OX=9606 GN=FBXO7 PE=1 SV=1	58.5028	522	9.27219	12.0923	-2.82012	0.141599	0.000103371	-
P55854	SUMO3_HUMAN	SUMO3	Small ubiquitin-related modifier 3 OS=Homo sapiens OX=9606 GN=SUMO3 PE=1 SV=2	11.637	103	10.8407	13.1722	-2.33149	0.198678	0.0191474	-
P40926	MDHM_HUMAN	MDH2	Malate dehydrogenase, mitochondrial OS=Homo sapiens OX=9606 GN=MDH2 PE=1 SV=3	35.5033	338	11.0139	12.2886	-1.2747	0.413311	0.0318681	-
P55290	CAD13_HUMAN	CDH13	Cadherin-13 OS=Homo sapiens OX=9606 GN=CDH13 PE=1 SV=1	78.2869	713	11.3821	12.8253	-1.44328	0.36773	0.0133946	-
P43652	AFAM_HUMAN	AFM	Afamin OS=Homo sapiens OX=9606 GN=AFM PE=1 SV=1	69.0691	599	20.5474	21.1408	-0.593437	0.662762	0.000301102	-
Q8TDL5	BPIB1_HUMAN	BPIFB1	BPI fold-containing family B member 1 OS=Homo sapiens OX=9606 GN=BPIFB1 PE=1 SV=1	52.4415	484	16.5201	17.5137	-0.993595	0.502225	0.00320668	-
P55056	APOC4_HUMAN	APOC4	Apolipoprotein C-IV OS=Homo sapiens OX=9606 GN=APOC4 PE=1 SV=1	14.5531	127	19.495	20.815	-1.32006	0.400519	5.14296e-05	-
P05106	ITB3_HUMAN	ITGB3	Integrin beta-3 OS=Homo sapiens OX=9606 GN=ITGB3 PE=1 SV=2	87.0578	788	12.5674	14.1047	-1.53738	0.344511	0.0303442	-
P48507	GSH0_HUMAN	GCLM	Glutamate--cysteine ligase regulatory subunit OS=Homo sapiens OX=9606 GN=GCLM PE=1 SV=1	30.7271	274	10.1415	11.3905	-1.24893	0.420761	0.0333965	-
Q14623	IHH_HUMAN	IHH	Indian hedgehog protein OS=Homo sapiens OX=9606 GN=IHH PE=1 SV=4	45.2507	411	10.1743	12.4387	-2.26443	0.208131	0.00118567	-
P49411	EFTU_HUMAN	TUFM	Elongation factor Tu, mitochondrial OS=Homo sapiens OX=9606 GN=TUFM PE=1 SV=3	49.8749	455	9.66195	10.6458	-0.983854	0.505627	0.0092759	-
P05141	ADT2_HUMAN	SLC25A5	ADP/ATP translocase 2 OS=Homo sapiens OX=9606 GN=SLC25A5 PE=1 SV=7	32.8522	298	11.7196	13.6861	-1.96652	0.25587	0.000701571	-
P05154	IPSP_HUMAN	SERPINA5	Plasma serine protease inhibitor OS=Homo sapiens OX=9606 GN=SERPINA5 PE=1 SV=3	45.6747	406	16.3807	17.1662	-0.785545	0.580133	6.32276e-05	-
Q9P232	CNTN3_HUMAN	CNTN3	Contactin-3 OS=Homo sapiens OX=9606 GN=CNTN3 PE=1 SV=3	112.883	1028	12.8221	14.5477	-1.72561	0.302371	0.00213955	-
P61604	CH10_HUMAN	HSPE1	10 kDa heat shock protein, mitochondrial OS=Homo sapiens OX=9606 GN=HSPE1 PE=1 SV=2	10.9317	102	9.7268	11.6816	-1.95484	0.257949	0.000229241	-
P63241	IF5A1_HUMAN	EIF5A	Eukaryotic translation initiation factor 5A-1 OS=Homo sapiens OX=9606 GN=EIF5A PE=1 SV=2	16.8323	154	10.0291	11.5603	-1.5312	0.345989	0.0162271	-
P29622	KAIN_HUMAN	SERPINA4	Kallistatin OS=Homo sapiens OX=9606 GN=SERPINA4 PE=1 SV=3	48.542	427	19.8778	20.5619	-0.684091	0.622398	0.000567352	-
P01601	KVD16_HUMAN	IGKV1D-16	Immunoglobulin kappa variable 1D-16 OS=Homo sapiens OX=9606 GN=IGKV1D-16 PE=1 SV=2	12.7304	117	15.5437	16.3981	-0.854483	0.553063	0.0277085	-
O00231	PSD11_HUMAN	PSMD11	26S proteasome non-ATPase regulatory subunit 11 OS=Homo sapiens OX=9606 GN=PSMD11 PE=1 SV=3	47.4638	422	9.87543	11.288	-1.41259	0.375637	0.0127963	-
P10721	KIT_HUMAN	KIT	Mast/stem cell growth factor receptor Kit OS=Homo sapiens OX=9606 GN=KIT PE=1 SV=1	109.865	976	10.8789	12.0461	-1.16725	0.44527	0.00492257	-
P04070	PROC_HUMAN	PROC	Vitamin K-dependent protein C OS=Homo sapiens OX=9606 GN=PROC PE=1 SV=1	52.0713	461	19.5621	20.2617	-0.699558	0.615761	4.10699e-05	-
P68871	HBB_HUMAN	HBB	Hemoglobin subunit beta OS=Homo sapiens OX=9606 GN=HBB PE=1 SV=2	15.9984	147	19.0234	19.9772	-0.953876	0.516244	0.0338279	-
P01137	TGFB1_HUMAN	TGFB1	Transforming growth factor beta-1 proprotein OS=Homo sapiens OX=9606 GN=TGFB1 PE=1 SV=3	44.3251	390	16.7845	17.746	-0.96144	0.513544	0.0179663	-
P69905	HBA_HUMAN	HBA1	Hemoglobin subunit alpha OS=Homo sapiens OX=9606 GN=HBA1 PE=1 SV=2	15.2576	142	18.8409	19.9139	-1.07295	0.475348	0.0247466	-
P07355	ANXA2_HUMAN	ANXA2	Annexin A2 OS=Homo sapiens OX=9606 GN=ANXA2 PE=1 SV=2	38.604	339	13.0779	13.7207	-0.642826	0.640457	0.00465017	-
P15085	CBPA1_HUMAN	CPA1	Carboxypeptidase A1 OS=Homo sapiens OX=9606 GN=CPA1 PE=1 SV=2	47.1403	419	12.3839	13.4389	-1.05499	0.481301	0.0198862	-
P06748	NPM_HUMAN	NPM1	Nucleophosmin OS=Homo sapiens OX=9606 GN=NPM1 PE=1 SV=2	32.575	294	10.8316	12.003	-1.17145	0.443976	0.0480811	-
P61978	HNRPK_HUMAN	HNRNPK	Heterogeneous nuclear ribonucleoprotein K OS=Homo sapiens OX=9606 GN=HNRNPK PE=1 SV=1	50.9763	463	10.8176	12.7708	-1.95323	0.258238	0.000218646	-
A0A0C4DH43	HV70D_HUMAN	IGHV2-70D	Immunoglobulin heavy variable 2-70D OS=Homo sapiens OX=9606 GN=IGHV2-70D PE=1 SV=1	13.3125	119	10.47	12.2853	-1.81528	0.28415	0.0233402	-
P13473	LAMP2_HUMAN	LAMP2	Lysosome-associated membrane glycoprotein 2 OS=Homo sapiens OX=9606 GN=LAMP2 PE=1 SV=2	44.9607	410	14.6731	15.4722	-0.79906	0.574724	4.56242e-05	-
P30048	PRDX3_HUMAN	PRDX3	Thioredoxin-dependent peroxide reductase, mitochondrial OS=Homo sapiens OX=9606 GN=PRDX3 PE=1 SV=3	27.6927	256	10.5465	11.5083	-0.961841	0.513401	0.0219318	-
P62857	RS28_HUMAN	RPS28	Small ribosomal subunit protein eS28 OS=Homo sapiens OX=9606 GN=RPS28 PE=1 SV=1	7.841	69	11.3243	12.8739	-1.54956	0.341615	0.000496156	-
P62829	RL23_HUMAN	RPL23	Large ribosomal subunit protein uL14 OS=Homo sapiens OX=9606 GN=RPL23 PE=1 SV=1	14.8654	140	10.1373	11.6677	-1.53038	0.346186	0.00775027	-
Q9UHG3	PCYOX_HUMAN	PCYOX1	Prenylcysteine oxidase 1 OS=Homo sapiens OX=9606 GN=PCYOX1 PE=1 SV=3	56.6401	505	16.484	17.1488	-0.664886	0.630739	2.58909e-05	-
P62241	RS8_HUMAN	RPS8	Small ribosomal subunit protein eS8 OS=Homo sapiens OX=9606 GN=RPS8 PE=1 SV=2	24.2052	208	9.89037	11.4779	-1.58756	0.332735	0.00443576	-
P11047	LAMC1_HUMAN	LAMC1	Laminin subunit gamma-1 OS=Homo sapiens OX=9606 GN=LAMC1 PE=1 SV=3	177.603	1609	14.2889	13.6819	0.606985	1.52307	0.0466164	+
P10451	OSTP_HUMAN	SPP1	Osteopontin OS=Homo sapiens OX=9606 GN=SPP1 PE=1 SV=1	35.4228	314	18.5475	17.0158	1.53167	2.8912	3.73316e-05	+
Q15063	POSTN_HUMAN	POSTN	Periostin OS=Homo sapiens OX=9606 GN=POSTN PE=1 SV=2	93.314	836	15.3233	14.0938	1.22951	2.34487	0.0129699	+
P10645	CMGA_HUMAN	CHGA	Chromogranin-A OS=Homo sapiens OX=9606 GN=CHGA PE=1 SV=7	50.6884	457	18.1712	16.2949	1.87633	3.67139	0.00245176	+
P10321	HLAC_HUMAN	HLA-C	HLA class I histocompatibility antigen, C alpha chain OS=Homo sapiens OX=9606 GN=HLA-C PE=1 SV=3	40.6485	366	12.8952	11.578	1.31714	2.49172	0.020186	+
Q14767	LTBP2_HUMAN	LTBP2	Latent-transforming growth factor beta-binding protein 2 OS=Homo sapiens OX=9606 GN=LTBP2 PE=1 SV=3	195.052	1821	15.2507	14.4724	0.778311	1.71512	0.00885047	+
A0A075B6H7	KV37_HUMAN	IGKV3-7	Probable non-functional immunoglobulin kappa variable 3-7 OS=Homo sapiens OX=9606 GN=IGKV3-7 PE=1 SV=1	12.7835	116	22.2233	21.4314	0.79188	1.73133	0.00168487	+
Q15435	PP1R7_HUMAN	PPP1R7	Protein phosphatase 1 regulatory subunit 7 OS=Homo sapiens OX=9606 GN=PPP1R7 PE=1 SV=1	41.5642	360	13.8478	12.7822	1.06552	2.09293	0.00400232	+
P0DJI9	SAA2_HUMAN	SAA2	Serum amyloid A-2 protein OS=Homo sapiens OX=9606 GN=SAA2 PE=1 SV=1	13.5271	122	20.8355	17.462	3.37349	10.3638	0.000255914	+
P05186	PPBT_HUMAN	ALPL	Alkaline phosphatase, tissue-nonspecific isozyme OS=Homo sapiens OX=9606 GN=ALPL PE=1 SV=4	57.3048	524	12.5077	10.9844	1.52323	2.87433	0.00250141	+
P05362	ICAM1_HUMAN	ICAM1	Intercellular adhesion molecule 1 OS=Homo sapiens OX=9606 GN=ICAM1 PE=1 SV=2	57.8252	532	14.2037	13.5815	0.622261	1.53929	0.0122615	+
P05451	REG1A_HUMAN	REG1A	Lithostathine-1-alpha OS=Homo sapiens OX=9606 GN=REG1A PE=1 SV=3	18.731	166	15.5893	14.5871	1.00218	2.00303	0.0224876	+
Q8IYS5	OSCAR_HUMAN	OSCAR	Osteoclast-associated immunoglobulin-like receptor OS=Homo sapiens OX=9606 GN=OSCAR PE=1 SV=3	30.481	282	12.2184	10.2166	2.00173	4.00481	8.07217e-06	+
P06280	AGAL_HUMAN	GLA	Alpha-galactosidase A OS=Homo sapiens OX=9606 GN=GLA PE=1 SV=1	48.7668	429	11.0191	10.0999	0.919228	1.8911	0.043215	+
Q86VB7	C163A_HUMAN	CD163	Scavenger receptor cysteine-rich type 1 protein M130 OS=Homo sapiens OX=9606 GN=CD163 PE=1 SV=2	125.451	1156	14.6242	13.8025	0.821615	1.76738	0.00513982	+
Q86UD1	OAF_HUMAN	OAF	Out at first protein homolog OS=Homo sapiens OX=9606 GN=OAF PE=1 SV=1	30.6883	273	16.2564	15.4342	0.822223	1.76813	0.000127352	+
Q86U17	SPA11_HUMAN	SERPINA11	Serpin A11 OS=Homo sapiens OX=9606 GN=SERPINA11 PE=1 SV=2	46.9892	422	14.0483	13.1332	0.915051	1.88564	0.0244553	+
P06858	LIPL_HUMAN	LPL	Lipoprotein lipase OS=Homo sapiens OX=9606 GN=LPL PE=1 SV=1	53.1625	475	12.6385	11.2189	1.41964	2.67519	0.0116662	+
Q86SF2	GALT7_HUMAN	GALNT7	N-acetylgalactosaminyltransferase 7 OS=Homo sapiens OX=9606 GN=GALNT7 PE=1 SV=1	75.3891	657	11.6642	10.6257	1.03851	2.05411	0.00090468	+
Q7Z5N4	SDK1_HUMAN	SDK1	Protein sidekick-1 OS=Homo sapiens OX=9606 GN=SDK1 PE=1 SV=3	242.112	2213	11.6168	9.97622	1.64056	3.11786	0.00114323	+
Q7Z304	MAMC2_HUMAN	MAMDC2	MAM domain-containing protein 2 OS=Homo sapiens OX=9606 GN=MAMDC2 PE=1 SV=3	77.5557	686	12.3205	10.9728	1.3477	2.54505	0.00580869	+
P07585	PGS2_HUMAN	DCN	Decorin OS=Homo sapiens OX=9606 GN=DCN PE=1 SV=1	39.7468	359	14.3186	13.2669	1.05177	2.07308	0.00367442	+
P07711	CATL1_HUMAN	CTSL	Procathepsin L OS=Homo sapiens OX=9606 GN=CTSL PE=1 SV=2	37.5641	333	14.1914	13.4214	0.770039	1.70532	0.00362643	+
P07900	HS90A_HUMAN	HSP90AA1	Heat shock protein HSP 90-alpha OS=Homo sapiens OX=9606 GN=HSP90AA1 PE=1 SV=5	84.6597	732	16.2667	15.5382	0.728503	1.65692	0.0104324	+
Q6UX06	OLFM4_HUMAN	OLFM4	Olfactomedin-4 OS=Homo sapiens OX=9606 GN=OLFM4 PE=1 SV=1	57.2798	510	11.6211	10.2859	1.33517	2.52305	0.0271696	+
P08254	MMP3_HUMAN	MMP3	Stromelysin-1 OS=Homo sapiens OX=9606 GN=MMP3 PE=1 SV=2	53.9773	477	12.402	11.0795	1.32245	2.5009	0.0167524	+
Q6JBY9	CPZIP_HUMAN	RCSD1	CapZ-interacting protein OS=Homo sapiens OX=9606 GN=RCSD1 PE=1 SV=1	44.5039	416	10.7812	10.0243	0.756813	1.68975	0.0480154	+
Q5JRA6	TGO1_HUMAN	MIA3	Transport and Golgi organization protein 1 homolog OS=Homo sapiens OX=9606 GN=MIA3 PE=1 SV=1	213.702	1907	17.1452	16.1715	0.97372	1.9639	0.00627574	+
P08571	CD14_HUMAN	CD14	Monocyte differentiation antigen CD14 OS=Homo sapiens OX=9606 GN=CD14 PE=1 SV=2	40.0762	375	19.9305	19.2849	0.645598	1.56439	0.000156081	+
Q4LDE5	SVEP1_HUMAN	SVEP1	Sushi, von Willebrand factor type A, EGF and pentraxin domain-containing protein 1 OS=Homo sapiens OX=9606 GN=SVEP1 PE=1 SV=3	390.17	3571	14.7538	13.1954	1.55843	2.94534	6.51427e-05	+
Q16270	IBP7_HUMAN	IGFBP7	Insulin-like growth factor-binding protein 7 OS=Homo sapiens OX=9606 GN=IGFBP7 PE=1 SV=1	29.1303	282	14.136	13.4643	0.671715	1.59297	0.00366917	+
P0DJD8	PEPA3_HUMAN	PGA3	Pepsin A-3 OS=Homo sapiens OX=9606 GN=PGA3 PE=1 SV=1	41.9762	388	13.7797	12.1238	1.65589	3.15117	0.027281	+
P0DJI8	SAA1_HUMAN	SAA1	Serum amyloid A-1 protein OS=Homo sapiens OX=9606 GN=SAA1 PE=1 SV=2	13.5461	122	20.9918	17.834	3.15779	8.92461	0.000174328	+
Q14393	GAS6_HUMAN	GAS6	Growth arrest-specific protein 6 OS=Homo sapiens OX=9606 GN=GAS6 PE=1 SV=3	74.9253	678	15.8988	15.0774	0.821374	1.76709	0.000964078	+
Q08830	FGL1_HUMAN	FGL1	Fibrinogen-like protein 1 OS=Homo sapiens OX=9606 GN=FGL1 PE=1 SV=3	36.3795	312	15.8644	13.1072	2.75722	6.76092	6.94269e-06	+
Q14213	IL27B_HUMAN	EBI3	Interleukin-27 subunit beta OS=Homo sapiens OX=9606 GN=EBI3 PE=1 SV=2	25.3964	229	13.1494	11.9431	1.20635	2.30754	0.000501449	+
P78509	RELN_HUMAN	RELN	Reelin OS=Homo sapiens OX=9606 GN=RELN PE=1 SV=3	388.388	3460	14.4812	13.7105	0.770767	1.70618	0.000177292	+
P30046	DOPD_HUMAN	DDT	D-dopachrome decarboxylase OS=Homo sapiens OX=9606 GN=DDT PE=1 SV=3	12.7118	118	14.286	13.1215	1.16452	2.24158	0.0179957	+
P63098	CANB1_HUMAN	PPP3R1	Calcineurin subunit B type 1 OS=Homo sapiens OX=9606 GN=PPP3R1 PE=1 SV=2	19.2999	170	11.8767	10.5953	1.28139	2.43073	0.00390725	+
P63208	SKP1_HUMAN	SKP1	S-phase kinase-associated protein 1 OS=Homo sapiens OX=9606 GN=SKP1 PE=1 SV=2	18.658	163	13.6136	12.5181	1.09555	2.13694	0.0153726	+
P63316	TNNC1_HUMAN	TNNC1	Troponin C, slow skeletal and cardiac muscles OS=Homo sapiens OX=9606 GN=TNNC1 PE=1 SV=1	18.4025	161	13.2038	10.1854	3.01843	8.10283	0.00193511	+
P28676	GRAN_HUMAN	GCA	Grancalcin OS=Homo sapiens OX=9606 GN=GCA PE=1 SV=2	24.01	217	12.9145	11.599	1.31549	2.48887	0.039836	+
P28070	PSB4_HUMAN	PSMB4	Proteasome subunit beta type-4 OS=Homo sapiens OX=9606 GN=PSMB4 PE=1 SV=4	29.2042	264	15.626	14.9599	0.666105	1.58678	0.0117442	+
P28062	PSB8_HUMAN	PSMB8	Proteasome subunit beta type-8 OS=Homo sapiens OX=9606 GN=PSMB8 PE=1 SV=3	30.3543	276	15.286	14.6004	0.685624	1.6084	0.0138991	+
P27824	CALX_HUMAN	CANX	Calnexin OS=Homo sapiens OX=9606 GN=CANX PE=1 SV=2	67.5683	592	16.6876	15.7458	0.941753	1.92086	0.00125815	+
P27797	CALR_HUMAN	CALR	Calreticulin OS=Homo sapiens OX=9606 GN=CALR PE=1 SV=1	48.1416	417	18.4376	17.4123	1.02532	2.03541	0.00096238	+
P26572	MGAT1_HUMAN	MGAT1	Alpha-1,3-mannosyl-glycoprotein 2-beta-N-acetylglucosaminyltransferase OS=Homo sapiens OX=9606 GN=MGAT1 PE=1 SV=2	50.8784	445	16.033	15.08	0.952964	1.93585	2.11628e-07	+
P31025	LCN1_HUMAN	LCN1	Lipocalin-1 OS=Homo sapiens OX=9606 GN=LCN1 PE=1 SV=1	19.25	176	13.4637	12.565	0.898678	1.86436	0.0104698	+
P78539	SRPX_HUMAN	SRPX	Sushi repeat-containing protein SRPX OS=Homo sapiens OX=9606 GN=SRPX PE=1 SV=1	51.5719	464	13.7073	11.7087	1.99857	3.99603	4.24975e-06	+
P26022	PTX3_HUMAN	PTX3	Pentraxin-related protein PTX3 OS=Homo sapiens OX=9606 GN=PTX3 PE=1 SV=3	41.9756	381	16.0744	13.8047	2.26967	4.82214	3.16795e-05	+
P25789	PSA4_HUMAN	PSMA4	Proteasome subunit alpha type-4 OS=Homo sapiens OX=9606 GN=PSMA4 PE=1 SV=1	29.4838	261	16.3685	15.4357	0.932791	1.90897	0.00256167	+
P25788	PSA3_HUMAN	PSMA3	Proteasome subunit alpha type-3 OS=Homo sapiens OX=9606 GN=PSMA3 PE=1 SV=2	28.4332	255	16.1065	15.4181	0.688412	1.61151	0.00940446	+
P25787	PSA2_HUMAN	PSMA2	Proteasome subunit alpha type-2 OS=Homo sapiens OX=9606 GN=PSMA2 PE=1 SV=2	25.8986	234	16.3062	15.6727	0.633548	1.55138	0.025298	+
P24821	TENA_HUMAN	TNC	Tenascin OS=Homo sapiens OX=9606 GN=TNC PE=1 SV=3	240.853	2201	17.5436	15.9218	1.62174	3.07746	3.41974e-07	+
P24592	IBP6_HUMAN	IGFBP6	Insulin-like growth factor-binding protein 6 OS=Homo sapiens OX=9606 GN=IGFBP6 PE=1 SV=1	25.3224	240	14.8484	14.0296	0.81882	1.76396	0.0208408	+
P98066	TSG6_HUMAN	TNFAIP6	Tumor necrosis factor-inducible gene 6 protein OS=Homo sapiens OX=9606 GN=TNFAIP6 PE=1 SV=2	31.2033	277	12.6445	11.6791	0.965499	1.95274	0.0477872	+
P30530	UFO_HUMAN	AXL	Tyrosine-protein kinase receptor UFO OS=Homo sapiens OX=9606 GN=AXL PE=1 SV=4	98.3367	894	14.8675	13.9626	0.904983	1.87252	0.00199178	+
P31150	GDIA_HUMAN	GDI1	Rab GDP dissociation inhibitor alpha OS=Homo sapiens OX=9606 GN=GDI1 PE=1 SV=2	50.5827	447	12.0787	10.9295	1.14929	2.21805	0.031729	+
Q14203	DCTN1_HUMAN	DCTN1	Dynactin subunit 1 OS=Homo sapiens OX=9606 GN=DCTN1 PE=1 SV=3	141.695	1278	11.541	10.6041	0.93688	1.91438	0.0355976	+
P49721	PSB2_HUMAN	PSMB2	Proteasome subunit beta type-2 OS=Homo sapiens OX=9606 GN=PSMB2 PE=1 SV=1	22.8363	201	15.6527	14.8123	0.840398	1.79054	0.00266247	+
P48723	HSP13_HUMAN	HSPA13	Heat shock 70 kDa protein 13 OS=Homo sapiens OX=9606 GN=HSPA13 PE=1 SV=1	51.9275	471	13.1457	11.889	1.25676	2.38959	0.00361545	+
P48681	NEST_HUMAN	NES	Nestin OS=Homo sapiens OX=9606 GN=NES PE=1 SV=2	177.439	1621	10.7283	9.76454	0.963772	1.9504	0.019776	+
P48595	SPB10_HUMAN	SERPINB10	Serpin B10 OS=Homo sapiens OX=9606 GN=SERPINB10 PE=1 SV=1	45.4027	397	11.4504	10.2516	1.19878	2.29546	0.0244791	+
P54760	EPHB4_HUMAN	EPHB4	Ephrin type-B receptor 4 OS=Homo sapiens OX=9606 GN=EPHB4 PE=1 SV=2	108.27	987	12.5618	11.1905	1.3713	2.58704	0.00327258	+
P45877	PPIC_HUMAN	PPIC	Peptidyl-prolyl cis-trans isomerase C OS=Homo sapiens OX=9606 GN=PPIC PE=1 SV=1	22.7633	212	13.5399	12.8268	0.713123	1.63935	0.0455907	+
P55058	PLTP_HUMAN	PLTP	Phospholipid transfer protein OS=Homo sapiens OX=9606 GN=PLTP PE=1 SV=1	54.7394	493	19.3377	18.2577	1.07997	2.11399	9.21807e-06	+
P59190	RAB15_HUMAN	RAB15	Ras-related protein Rab-15 OS=Homo sapiens OX=9606 GN=RAB15 PE=1 SV=1	24.3906	212	12.9065	10.9593	1.94718	3.8562	0.0345824	+
P36268	GGT2_HUMAN	GGT2P	Inactive glutathione hydrolase 2 OS=Homo sapiens OX=9606 GN=GGT2P PE=1 SV=3	61.771	569	13.8838	12.6212	1.26254	2.39918	0.0230878	+
P61769	B2MG_HUMAN	B2M	Beta-2-microglobulin OS=Homo sapiens OX=9606 GN=B2M PE=1 SV=1	13.7146	119	15.8962	14.8392	1.05695	2.08053	0.0280992	+
P60900	PSA6_HUMAN	PSMA6	Proteasome subunit alpha type-6 OS=Homo sapiens OX=9606 GN=PSMA6 PE=1 SV=1	27.3995	246	15.8168	15.1874	0.629401	1.54692	0.0298952	+
P61006	RAB8A_HUMAN	RAB8A	Ras-related protein Rab-8A OS=Homo sapiens OX=9606 GN=RAB8A PE=1 SV=1	23.6682	207	14.6011	13.0473	1.55384	2.93597	0.0230523	+
P35555	FBN1_HUMAN	FBN1	Fibrillin-1 OS=Homo sapiens OX=9606 GN=FBN1 PE=1 SV=4	312.298	2871	17.2639	16.6381	0.625801	1.54307	0.0060382	+
P35442	TSP2_HUMAN	THBS2	Thrombospondin-2 OS=Homo sapiens OX=9606 GN=THBS2 PE=1 SV=2	129.991	1172	15.059	12.6346	2.42443	5.36815	2.12014e-05	+
P34932	HSP74_HUMAN	HSPA4	Heat shock 70 kDa protein 4 OS=Homo sapiens OX=9606 GN=HSPA4 PE=1 SV=4	94.3309	840	14.1823	12.6664	1.51582	2.85962	0.000837448	+
P34096	RNAS4_HUMAN	RNASE4	Ribonuclease 4 OS=Homo sapiens OX=9606 GN=RNASE4 PE=1 SV=3	16.8405	147	16.0756	15.4609	0.614677	1.53121	0.0036647	+
P61626	LYSC_HUMAN	LYZ	Lysozyme C OS=Homo sapiens OX=9606 GN=LYZ PE=1 SV=1	16.537	148	19.2093	17.9226	1.28677	2.43981	0.000826392	+
P24387	CRHBP_HUMAN	CRHBP	Corticotropin-releasing factor-binding protein OS=Homo sapiens OX=9606 GN=CRHBP PE=1 SV=2	36.1444	322	13.0231	12.3994	0.623654	1.54077	0.0140953	+
P98095	FBLN2_HUMAN	FBLN2	Fibulin-2 OS=Homo sapiens OX=9606 GN=FBLN2 PE=1 SV=2	126.573	1184	15.0011	14.2794	0.721698	1.64912	0.0282048	+
P98160	PGBM_HUMAN	HSPG2	Basement membrane-specific heparan sulfate proteoglycan core protein OS=Homo sapiens OX=9606 GN=HSPG2 PE=1 SV=4	468.83	4391	16.5415	15.8547	0.686766	1.60967	0.00709852	+
P14314	GLU2B_HUMAN	PRKCSH	Glucosidase 2 subunit beta OS=Homo sapiens OX=9606 GN=PRKCSH PE=1 SV=2	59.4254	528	17.5906	16.994	0.596597	1.51215	0.0148535	+
P18428	LBP_HUMAN	LBP	Lipopolysaccharide-binding protein OS=Homo sapiens OX=9606 GN=LBP PE=1 SV=3	53.3836	481	20.4927	18.679	1.81369	3.51539	1.02806e-07	+
Q12805	FBLN3_HUMAN	EFEMP1	EGF-containing fibulin-like extracellular matrix protein 1 OS=Homo sapiens OX=9606 GN=EFEMP1 PE=1 SV=2	54.6406	493	15.6676	14.6409	1.02671	2.03737	0.000922655	+
P15291	B4GT1_HUMAN	B4GALT1	Beta-1,4-galactosyltransferase 1 OS=Homo sapiens OX=9606 GN=B4GALT1 PE=1 SV=5	43.9203	398	19.6345	18.413	1.22152	2.33192	1.2152e-07	+
Q12907	LMAN2_HUMAN	LMAN2	Vesicular integral-membrane protein VIP36 OS=Homo sapiens OX=9606 GN=LMAN2 PE=1 SV=1	40.2287	356	15.498	14.4929	1.00509	2.00706	0.000651676	+
P14735	IDE_HUMAN	IDE	Insulin-degrading enzyme OS=Homo sapiens OX=9606 GN=IDE PE=1 SV=4	117.969	1019	15.0359	13.8432	1.19276	2.2859	0.0170856	+
P14625	ENPL_HUMAN	HSP90B1	Endoplasmin OS=Homo sapiens OX=9606 GN=HSP90B1 PE=1 SV=1	92.4689	803	18.8608	18.0731	0.787682	1.7263	3.33226e-05	+
P14598	NCF1_HUMAN	NCF1	Neutrophil cytosol factor 1 OS=Homo sapiens OX=9606 GN=NCF1 PE=1 SV=4	44.6819	390	12.0852	10.6911	1.39411	2.62826	0.0103033	+
P13805	TNNT1_HUMAN	TNNT1	Troponin T, slow skeletal muscle OS=Homo sapiens OX=9606 GN=TNNT1 PE=1 SV=4	32.9482	278	13.5069	10.1964	3.31054	9.92136	0.00189097	+
Q01469	FABP5_HUMAN	FABP5	Fatty acid-binding protein 5 OS=Homo sapiens OX=9606 GN=FABP5 PE=1 SV=3	15.1644	135	13.3507	11.9118	1.43887	2.71108	0.0220607	+
P13667	PDIA4_HUMAN	PDIA4	Protein disulfide-isomerase A4 OS=Homo sapiens OX=9606 GN=PDIA4 PE=1 SV=2	72.9325	645	15.7189	14.7803	0.93853	1.91657	0.000244098	+
P13611	CSPG2_HUMAN	VCAN	Versican core protein OS=Homo sapiens OX=9606 GN=VCAN PE=1 SV=3	372.82	3396	17.2804	16.0854	1.19502	2.28949	1.51069e-06	+
P13497	BMP1_HUMAN	BMP1	Bone morphogenetic protein 1 OS=Homo sapiens OX=9606 GN=BMP1 PE=1 SV=2	111.249	986	14.4098	13.6368	0.773083	1.70892	0.00502739	+
P13489	RINI_HUMAN	RNH1	Ribonuclease inhibitor OS=Homo sapiens OX=9606 GN=RNH1 PE=1 SV=2	49.9735	461	13.9334	12.7793	1.15407	2.2254	0.00236458	+
P12830	CADH1_HUMAN	CDH1	Cadherin-1 OS=Homo sapiens OX=9606 GN=CDH1 PE=1 SV=3	97.4562	882	18.9783	18.2992	0.679108	1.60115	0.00741465	+
Q14165	MLEC_HUMAN	MLEC	Malectin OS=Homo sapiens OX=9606 GN=MLEC PE=1 SV=1	32.2339	292	13.3408	11.3297	2.0111	4.03088	0.0143432	+
P18827	SDC1_HUMAN	SDC1	Syndecan-1 OS=Homo sapiens OX=9606 GN=SDC1 PE=1 SV=3	32.4616	310	18.9435	17.7152	1.22823	2.3428	0.00504634	+
P19022	CADH2_HUMAN	CDH2	Cadherin-2 OS=Homo sapiens OX=9606 GN=CDH2 PE=1 SV=4	99.8093	906	11.9811	10.1801	1.801	3.48463	0.0140363	+
P19320	VCAM1_HUMAN	VCAM1	Vascular cell adhesion protein 1 OS=Homo sapiens OX=9606 GN=VCAM1 PE=1 SV=1	81.2762	739	15.9248	15.2489	0.675856	1.59754	0.00129889	+
Q08174	PCDH1_HUMAN	PCDH1	Protocadherin-1 OS=Homo sapiens OX=9606 GN=PCDH1 PE=1 SV=2	114.743	1060	12.7204	10.7534	1.96697	3.90947	0.000182006	+
P23381	SYWC_HUMAN	WARS1	Tryptophan--tRNA ligase, cytoplasmic OS=Homo sapiens OX=9606 GN=WARS1 PE=1 SV=2	53.1654	471	15.2185	14.5506	0.667904	1.58876	0.0203929	+
Q01995	TAGL_HUMAN	TAGLN	Transgelin OS=Homo sapiens OX=9606 GN=TAGLN PE=1 SV=4	22.6109	201	12.5487	11.2998	1.24887	2.37655	0.0151258	+
Q02487	DSC2_HUMAN	DSC2	Desmocollin-2 OS=Homo sapiens OX=9606 GN=DSC2 PE=1 SV=1	99.9617	901	15.3891	14.4615	0.92763	1.90215	0.000151789	+
P22897	MRC1_HUMAN	MRC1	Macrophage mannose receptor 1 OS=Homo sapiens OX=9606 GN=MRC1 PE=1 SV=1	166.012	1456	16.5363	15.1915	1.34482	2.53998	3.09158e-08	+
Q03167	TGBR3_HUMAN	TGFBR3	Transforming growth factor beta receptor type 3 OS=Homo sapiens OX=9606 GN=TGFBR3 PE=1 SV=3	93.4994	851	15.0789	14.4357	0.643191	1.56178	0.0179831	+
Q03252	LMNB2_HUMAN	LMNB2	Lamin-B2 OS=Homo sapiens OX=9606 GN=LMNB2 PE=1 SV=4	69.9484	620	15.1543	11.0347	4.11958	17.3827	1.02651e-06	+
P22223	CADH3_HUMAN	CDH3	Cadherin-3 OS=Homo sapiens OX=9606 GN=CDH3 PE=1 SV=2	91.4184	829	14.053	12.3862	1.66683	3.17516	0.000280666	+
Q04917	1433F_HUMAN	YWHAH	14-3-3 protein eta OS=Homo sapiens OX=9606 GN=YWHAH PE=1 SV=4	28.2187	246	12.7149	10.8742	1.84076	3.58198	0.029715	+
P21709	EPHA1_HUMAN	EPHA1	Ephrin type-A receptor 1 OS=Homo sapiens OX=9606 GN=EPHA1 PE=1 SV=4	108.127	976	11.0622	9.82312	1.23912	2.36055	0.00647894	+
Q06323	PSME1_HUMAN	PSME1	Proteasome activator complex subunit 1 OS=Homo sapiens OX=9606 GN=PSME1 PE=1 SV=1	28.7231	249	11.2328	10.5756	0.657193	1.57701	0.0274855	+
P20908	CO5A1_HUMAN	COL5A1	Collagen alpha-1(V) chain OS=Homo sapiens OX=9606 GN=COL5A1 PE=1 SV=3	183.56	1838	11.6842	10.1596	1.52463	2.87713	0.0068522	+
P20774	MIME_HUMAN	OGN	Mimecan OS=Homo sapiens OX=9606 GN=OGN PE=1 SV=1	33.9222	298	15.6347	15.0026	0.632123	1.54984	0.00387082	+
Q06828	FMOD_HUMAN	FMOD	Fibromodulin OS=Homo sapiens OX=9606 GN=FMOD PE=1 SV=2	43.1788	376	11.7709	10.0735	1.69733	3.24301	0.00013402	+
P20618	PSB1_HUMAN	PSMB1	Proteasome subunit beta type-1 OS=Homo sapiens OX=9606 GN=PSMB1 PE=1 SV=2	26.4894	241	16.1023	15.4792	0.623089	1.54017	0.0234287	+
Q8N2S1	LTBP4_HUMAN	LTBP4	Latent-transforming growth factor beta-binding protein 4 OS=Homo sapiens OX=9606 GN=LTBP4 PE=1 SV=2	173.435	1624	14.4133	12.5085	1.90478	3.74451	0.000547454	+
P08238	HS90B_HUMAN	HSP90AB1	Heat shock protein HSP 90-beta OS=Homo sapiens OX=9606 GN=HSP90AB1 PE=1 SV=4	83.2642	724	14.834	14.186	0.64801	1.56701	0.0366718	+
Q8N8K9	K1958_HUMAN	KIAA1958	Uncharacterized protein KIAA1958 OS=Homo sapiens OX=9606 GN=KIAA1958 PE=1 SV=1	79.2122	716	15.447	12.9495	2.49753	5.64717	0.00843778	+
O14818	PSA7_HUMAN	PSMA7	Proteasome subunit alpha type-7 OS=Homo sapiens OX=9606 GN=PSMA7 PE=1 SV=1	27.8869	248	16.8523	16.0701	0.782216	1.71977	0.0107481	+
Q99715	COCA1_HUMAN	COL12A1	Collagen alpha-1(XII) chain OS=Homo sapiens OX=9606 GN=COL12A1 PE=1 SV=2	333.147	3063	14.3428	13.4255	0.917323	1.88861	0.0158445	+
Q99941	ATF6B_HUMAN	ATF6B	Cyclic AMP-dependent transcription factor ATF-6 beta OS=Homo sapiens OX=9606 GN=ATF6B PE=1 SV=2	76.7092	703	12.3745	11.4401	0.934427	1.91113	0.0110376	+
Q9BRK5	CAB45_HUMAN	SDF4	45 kDa calcium-binding protein OS=Homo sapiens OX=9606 GN=SDF4 PE=1 SV=1	41.8068	362	14.5991	13.4729	1.12623	2.18287	0.000400441	+
P01701	LV151_HUMAN	IGLV1-51	Immunoglobulin lambda variable 1-51 OS=Homo sapiens OX=9606 GN=IGLV1-51 PE=1 SV=2	12.2487	117	18.6498	17.7118	0.938042	1.91593	0.00460207	+
Q9UBR2	CATZ_HUMAN	CTSZ	Cathepsin Z OS=Homo sapiens OX=9606 GN=CTSZ PE=1 SV=1	33.8679	303	16.9238	14.6362	2.28756	4.88229	0.00979742	+
P01699	LV144_HUMAN	IGLV1-44	Immunoglobulin lambda variable 1-44 OS=Homo sapiens OX=9606 GN=IGLV1-44 PE=1 SV=2	12.2014	117	11.5604	10.5804	0.980045	1.97253	0.0279082	+
Q9UBQ0	VPS29_HUMAN	VPS29	Vacuolar protein sorting-associated protein 29 OS=Homo sapiens OX=9606 GN=VPS29 PE=1 SV=1	20.5057	182	10.8666	10.2073	0.659268	1.57928	0.026489	+
Q9BUD6	SPON2_HUMAN	SPON2	Spondin-2 OS=Homo sapiens OX=9606 GN=SPON2 PE=1 SV=4	35.7883	331	14.8071	13.1097	1.69737	3.2431	0.000171274	+
O14672	ADA10_HUMAN	ADAM10	Disintegrin and metalloproteinase domain-containing protein 10 OS=Homo sapiens OX=9606 GN=ADAM10 PE=1 SV=1	84.1421	748	13.1424	10.9263	2.21614	4.6465	0.000392863	+
P01599	KV117_HUMAN	IGKV1-17	Immunoglobulin kappa variable 1-17 OS=Homo sapiens OX=9606 GN=IGKV1-17 PE=1 SV=2	12.7785	117	17.7907	16.7327	1.05799	2.08203	0.000200399	+
Q99542	MMP19_HUMAN	MMP19	Matrix metalloproteinase-19 OS=Homo sapiens OX=9606 GN=MMP19 PE=1 SV=1	57.357	508	15.857	14.8791	0.977846	1.96952	1.54454e-06	+
Q9UBX5	FBLN5_HUMAN	FBLN5	Fibulin-5 OS=Homo sapiens OX=9606 GN=FBLN5 PE=1 SV=1	50.1805	448	18.0155	17.0262	0.989326	1.98526	7.04686e-05	+
P01833	PIGR_HUMAN	PIGR	Polymeric immunoglobulin receptor OS=Homo sapiens OX=9606 GN=PIGR PE=1 SV=4	83.2836	764	17.7107	16.5989	1.11178	2.16112	0.00328981	+
A0A0C4DH35	HV335_HUMAN	IGHV3-35	Probable non-functional immunoglobulin heavy variable 3-35 OS=Homo sapiens OX=9606 GN=IGHV3-35 PE=1 SV=1	12.8104	117	14.6538	13.3878	1.26602	2.40497	0.0111504	+
P02679	FIBG_HUMAN	FGG	Fibrinogen gamma chain OS=Homo sapiens OX=9606 GN=FGG PE=1 SV=3	51.5117	453	20.0968	18.4143	1.68245	3.20972	0.00294978	+
P02675	FIBB_HUMAN	FGB	Fibrinogen beta chain OS=Homo sapiens OX=9606 GN=FGB PE=1 SV=2	55.9282	491	20.1954	18.271	1.9244	3.79579	0.00177373	+
A0A0C4DH25	KVD20_HUMAN	IGKV3D-20	Immunoglobulin kappa variable 3D-20 OS=Homo sapiens OX=9606 GN=IGKV3D-20 PE=1 SV=1	12.5151	116	20.0631	19.239	0.82408	1.77041	0.0051186	+
Q9UL46	PSME2_HUMAN	PSME2	Proteasome activator complex subunit 2 OS=Homo sapiens OX=9606 GN=PSME2 PE=1 SV=4	27.4016	239	12.8705	10.6524	2.21802	4.65255	0.0146888	+
P02671	FIBA_HUMAN	FGA	Fibrinogen alpha chain OS=Homo sapiens OX=9606 GN=FGA PE=1 SV=2	94.973	866	19.2615	17.9218	1.33971	2.53101	0.00501295	+
Q9UKU9	ANGL2_HUMAN	ANGPTL2	Angiopoietin-related protein 2 OS=Homo sapiens OX=9606 GN=ANGPTL2 PE=1 SV=1	57.1045	493	11.6407	10.2483	1.3924	2.62515	0.0110601	+
Q9UK05	GDF2_HUMAN	GDF2	Growth/differentiation factor 2 OS=Homo sapiens OX=9606 GN=GDF2 PE=1 SV=1	47.3205	429	12.9382	11.1523	1.78591	3.44836	0.0309115	+
P02545	LMNA_HUMAN	LMNA	Prelamin-A/C OS=Homo sapiens OX=9606 GN=LMNA PE=1 SV=1	74.1395	664	11.7872	9.9432	1.84397	3.58996	0.00496291	+
P02452	CO1A1_HUMAN	COL1A1	Collagen alpha-1(I) chain OS=Homo sapiens OX=9606 GN=COL1A1 PE=1 SV=6	138.911	1464	12.866	11.3969	1.46904	2.76838	0.000705419	+
P02144	MYG_HUMAN	MB	Myoglobin OS=Homo sapiens OX=9606 GN=MB PE=1 SV=2	17.1838	154	12.4968	10.3507	2.14607	4.42619	0.000821301	+
A0A0J9YX35	HV64D_HUMAN	IGHV3-64D	Immunoglobulin heavy variable 3-64D OS=Homo sapiens OX=9606 GN=IGHV3-64D PE=1 SV=1	12.8226	117	17.7052	17.0728	0.632443	1.55019	0.00376039	+
A1L4H1	SRCRL_HUMAN	SSC5D	Soluble scavenger receptor cysteine-rich domain-containing protein SSC5D OS=Homo sapiens OX=9606 GN=SSC5D PE=1 SV=3	165.743	1573	13.3144	11.8455	1.46898	2.76825	0.00433991	+
Q96RD9	FCRL5_HUMAN	FCRL5	Fc receptor-like protein 5 OS=Homo sapiens OX=9606 GN=FCRL5 PE=1 SV=3	106.437	977	13.0105	12.2105	0.799964	1.74106	0.00282552	+
Q9BWD1	THIC_HUMAN	ACAT2	Acetyl-CoA acetyltransferase, cytosolic OS=Homo sapiens OX=9606 GN=ACAT2 PE=1 SV=2	41.3508	397	12.7659	11.7541	1.01182	2.01645	0.00315056	+
Q9NZN4	EHD2_HUMAN	EHD2	EH domain-containing protein 2 OS=Homo sapiens OX=9606 GN=EHD2 PE=1 SV=2	61.1614	543	11.4895	10.2242	1.26533	2.40381	0.0304647	+
Q9BXD5	NPL_HUMAN	NPL	N-acetylneuraminate lyase OS=Homo sapiens OX=9606 GN=NPL PE=1 SV=1	35.1625	320	11.4489	10.2593	1.18961	2.2809	0.00754694	+
O60927	PP1RB_HUMAN	PPP1R11	E3 ubiquitin-protein ligase PPP1R11 OS=Homo sapiens OX=9606 GN=PPP1R11 PE=1 SV=1	13.9525	126	13.3889	12.3281	1.06086	2.08618	0.00449048	+
Q9NR99	MXRA5_HUMAN	MXRA5	Matrix-remodeling-associated protein 5 OS=Homo sapiens OX=9606 GN=MXRA5 PE=1 SV=3	312.15	2828	13.3714	12.3401	1.03133	2.0439	0.00157668	+
Q8NBJ4	GOLM1_HUMAN	GOLM1	Golgi membrane protein 1 OS=Homo sapiens OX=9606 GN=GOLM1 PE=1 SV=1	45.3332	401	18.1367	16.599	1.53766	2.90323	0.000132795	+
Q9H4A4	AMPB_HUMAN	RNPEP	Aminopeptidase B OS=Homo sapiens OX=9606 GN=RNPEP PE=1 SV=2	72.5958	650	13.2305	12.2065	1.02406	2.03363	0.0134861	+
Q9NPY3	C1QR1_HUMAN	CD93	Complement component C1q receptor OS=Homo sapiens OX=9606 GN=CD93 PE=1 SV=3	68.56	652	15.4972	14.8881	0.609127	1.52534	0.0149101	+
Q9NPR2	SEM4B_HUMAN	SEMA4B	Semaphorin-4B OS=Homo sapiens OX=9606 GN=SEMA4B PE=1 SV=4	92.766	837	15.0272	14.4416	0.585637	1.5007	0.000165359	+
P00480	OTC_HUMAN	OTC	Ornithine transcarbamylase, mitochondrial OS=Homo sapiens OX=9606 GN=OTC PE=1 SV=3	39.9351	354	11.304	9.86572	1.43827	2.70995	0.023948	+
P00451	FA8_HUMAN	F8	Coagulation factor VIII OS=Homo sapiens OX=9606 GN=F8 PE=1 SV=1	267.009	2351	14.7913	14.1265	0.664819	1.58537	0.000817562	+
O75787	RENR_HUMAN	ATP6AP2	Renin receptor OS=Homo sapiens OX=9606 GN=ATP6AP2 PE=1 SV=2	39.008	350	11.9981	11.0367	0.961317	1.94709	0.0277951	+
O75976	CBPD_HUMAN	CPD	Carboxypeptidase D OS=Homo sapiens OX=9606 GN=CPD PE=1 SV=2	152.931	1380	11.046	9.91588	1.13008	2.18871	0.0116225	+
O75995	SASH3_HUMAN	SASH3	SAM and SH3 domain-containing protein 3 OS=Homo sapiens OX=9606 GN=SASH3 PE=1 SV=2	41.5955	380	12.6243	10.6282	1.99614	3.98931	0.009634	+
P00167	CYB5_HUMAN	CYB5A	Cytochrome b5 OS=Homo sapiens OX=9606 GN=CYB5A PE=1 SV=2	15.3301	134	11.7628	10.0219	1.74091	3.34245	0.00632694	+
O95967	FBLN4_HUMAN	EFEMP2	EGF-containing fibulin-like extracellular matrix protein 2 OS=Homo sapiens OX=9606 GN=EFEMP2 PE=1 SV=3	49.4055	443	13.4309	12.0886	1.34232	2.53559	0.0478273	+
Q9HD89	RETN_HUMAN	RETN	Resistin OS=Homo sapiens OX=9606 GN=RETN PE=1 SV=1	11.4193	108	11.4674	9.43508	2.03237	4.09076	0.000533793	+
Q9H173	SIL1_HUMAN	SIL1	Nucleotide exchange factor SIL1 OS=Homo sapiens OX=9606 GN=SIL1 PE=1 SV=1	52.0847	461	12.2654	11.2328	1.03253	2.04561	0.000453361	+
O60664	PLIN3_HUMAN	PLIN3	Perilipin-3 OS=Homo sapiens OX=9606 GN=PLIN3 PE=1 SV=3	47.075	434	12.8662	10.8943	1.97185	3.92272	0.00275647	+
Q9BXX0	EMIL2_HUMAN	EMILIN2	EMILIN-2 OS=Homo sapiens OX=9606 GN=EMILIN2 PE=1 SV=3	115.687	1053	13.2711	11.0442	2.22688	4.68119	4.93343e-05	+
P01034	CYTC_HUMAN	CST3	Cystatin-C OS=Homo sapiens OX=9606 GN=CST3 PE=1 SV=1	15.7992	146	14.8291	13.797	1.03202	2.04489	0.00614597	+
O15204	ADEC1_HUMAN	ADAMDEC1	ADAM DEC1 OS=Homo sapiens OX=9606 GN=ADAMDEC1 PE=1 SV=2	52.7754	470	13.2539	11.1903	2.06352	4.18006	0.00128205	+
O15240	VGF_HUMAN	VGF	Neurosecretory protein VGF OS=Homo sapiens OX=9606 GN=VGF PE=1 SV=2	67.2579	615	11.8707	10.4296	1.44105	2.71519	0.0488626	+
Q9NZL9	MAT2B_HUMAN	MAT2B	Methionine adenosyltransferase 2 subunit beta OS=Homo sapiens OX=9606 GN=MAT2B PE=1 SV=1	37.5518	334	11.4524	9.8484	1.604	3.03984	0.000122743	+
P01033	TIMP1_HUMAN	TIMP1	Metalloproteinase inhibitor 1 OS=Homo sapiens OX=9606 GN=TIMP1 PE=1 SV=1	23.1709	207	14.072	12.042	2.03003	4.08414	5.41481e-05	+
Q9BXR6	FHR5_HUMAN	CFHR5	Complement factor H-related protein 5 OS=Homo sapiens OX=9606 GN=CFHR5 PE=1 SV=1	64.4194	569	17.5684	16.7471	0.821373	1.76709	0.00147886	+
Q9BYE9	CDHR2_HUMAN	CDHR2	Cadherin-related family member 2 OS=Homo sapiens OX=9606 GN=CDHR2 PE=1 SV=2	141.543	1310	17.7725	15.6755	2.09699	4.27817	0.00866162	+
Q9NYU2	UGGG1_HUMAN	UGGT1	UDP-glucose:glycoprotein glucosyltransferase 1 OS=Homo sapiens OX=9606 GN=UGGT1 PE=1 SV=3	177.19	1555	11.8997	11.0713	0.828335	1.77563	0.0333936	+
O43491	E41L2_HUMAN	EPB41L2	Band 4.1-like protein 2 OS=Homo sapiens OX=9606 GN=EPB41L2 PE=1 SV=1	112.588	1005	11.7953	10.3332	1.46204	2.75497	0.0445826	+
O60279	SUSD5_HUMAN	SUSD5	Sushi domain-containing protein 5 OS=Homo sapiens OX=9606 GN=SUSD5 PE=1 SV=3	68.0212	629	15.6481	14.8662	0.781941	1.71944	0.00600623	+
P02741	CRP_HUMAN	CRP	C-reactive protein OS=Homo sapiens OX=9606 GN=CRP PE=1 SV=1	25.0386	224	23.5155	21.4468	2.06874	4.1952	5.17746e-05	+
A0A0J9YXX1	HV5X1_HUMAN	IGHV5-10-1	Immunoglobulin heavy variable 5-10-1 OS=Homo sapiens OX=9606 GN=IGHV5-10-1 PE=1 SV=1	12.7726	117	13.9732	11.6963	2.27696	4.84655	0.0309184	+
Q9Y6R7	FCGBP_HUMAN	FCGBP	IgGFc-binding protein OS=Homo sapiens OX=9606 GN=FCGBP PE=1 SV=3	572.017	5405	16.2805	15.5444	0.736024	1.66558	0.0404418	+
Q92743	HTRA1_HUMAN	HTRA1	Serine protease HTRA1 OS=Homo sapiens OX=9606 GN=HTRA1 PE=1 SV=1	51.287	480	15.2034	14.2918	0.911582	1.88111	0.000447277	+
A0A075B6Q5	HV364_HUMAN	IGHV3-64	Immunoglobulin heavy variable 3-64 OS=Homo sapiens OX=9606 GN=IGHV3-64 PE=1 SV=1	12.8907	118	13.9626	12.3127	1.64993	3.13819	4.65855e-05	+
A0A0A0MT36	KVD21_HUMAN	IGKV6D-21	Immunoglobulin kappa variable 6D-21 OS=Homo sapiens OX=9606 GN=IGKV6D-21 PE=3 SV=1	12.3399	114	16.2747	15.2655	1.00923	2.01283	0.00374012	+
Q92692	NECT2_HUMAN	NECTIN2	Nectin-2 OS=Homo sapiens OX=9606 GN=NECTIN2 PE=1 SV=1	57.742	538	10.8453	9.62558	1.21969	2.32896	0.0160192	+
P04066	FUCO_HUMAN	FUCA1	Tissue alpha-L-fucosidase OS=Homo sapiens OX=9606 GN=FUCA1 PE=1 SV=4	53.6889	466	15.4889	14.8709	0.618018	1.53477	0.0286351	+
A0A075B6K4	LV310_HUMAN	IGLV3-10	Immunoglobulin lambda variable 3-10 OS=Homo sapiens OX=9606 GN=IGLV3-10 PE=1 SV=2	12.4409	115	17.8553	16.8841	0.971186	1.96045	0.00835157	+
Q8WUJ3	CEMIP_HUMAN	CEMIP	Cell migration-inducing and hyaluronan-binding protein OS=Homo sapiens OX=9606 GN=CEMIP PE=1 SV=2	152.998	1361	13.8067	12.6947	1.11204	2.16151	0.00532683	+
P05060	SCG1_HUMAN	CHGB	Secretogranin-1 OS=Homo sapiens OX=9606 GN=CHGB PE=1 SV=2	78.2763	677	15.1963	14.2313	0.964987	1.95205	0.0213551	+
Q8WUA8	TSK_HUMAN	TSKU	Tsukushi OS=Homo sapiens OX=9606 GN=TSKU PE=1 SV=3	37.8074	353	15.4911	13.4219	2.06918	4.19648	0.000386147	+
Q92520	FAM3C_HUMAN	FAM3C	Protein FAM3C OS=Homo sapiens OX=9606 GN=FAM3C PE=1 SV=1	24.6805	227	14.9024	14.1764	0.726003	1.65405	0.0266078	+
P04275	VWF_HUMAN	VWF	von Willebrand factor OS=Homo sapiens OX=9606 GN=VWF PE=1 SV=4	309.264	2813	19.0877	17.9496	1.1381	2.20091	0.000110179	+
Q9Y6Y9	LY96_HUMAN	LY96	Lymphocyte antigen 96 OS=Homo sapiens OX=9606 GN=LY96 PE=1 SV=2	18.5455	160	11.4127	10.2017	1.21097	2.31493	0.0017843	+
Q9Y279	VSIG4_HUMAN	VSIG4	V-set and immunoglobulin domain-containing protein 4 OS=Homo sapiens OX=9606 GN=VSIG4 PE=1 SV=1	43.9871	399	16.681	13.6112	3.06981	8.39663	3.75954e-07	+
Q92673	SORL_HUMAN	SORL1	Sortilin-related receptor OS=Homo sapiens OX=9606 GN=SORL1 PE=1 SV=2	248.426	2214	12.3171	11.7004	0.616691	1.53335	0.049694	+
Q9Y5Y6	ST14_HUMAN	ST14	Suppressor of tumorigenicity 14 protein OS=Homo sapiens OX=9606 GN=ST14 PE=1 SV=2	94.7697	855	10.9669	9.85962	1.10732	2.15444	0.0387893	+
Q8NBS9	TXND5_HUMAN	TXNDC5	Thioredoxin domain-containing protein 5 OS=Homo sapiens OX=9606 GN=TXNDC5 PE=1 SV=2	47.6289	432	12.7887	12.1629	0.62579	1.54306	0.0223308	+
P02750	A2GL_HUMAN	LRG1	Leucine-rich alpha-2-glycoprotein OS=Homo sapiens OX=9606 GN=LRG1 PE=1 SV=2	38.1779	347	21.9895	21.3371	0.652348	1.57172	2.56518e-05	+
A0A075B6I7	LV548_HUMAN	IGLV5-48	Probable non-functional immunoglobulin lambda variable 5-48 OS=Homo sapiens OX=9606 GN=IGLV5-48 PE=1 SV=2	11.2467	105	13.1249	11.3022	1.82274	3.53752	0.00113732	+

## Sheet: CRKP_vs_KP
Protein	Protein_Names	Genes	Description	Mw(kDa)	Length	mean_case	mean_cont	log2_FC	FC	pvalue	bords_1.5
Q15262	PTPRK_HUMAN	PTPRK	Receptor-type tyrosine-protein phosphatase kappa OS=Homo sapiens OX=9606 GN=PTPRK PE=1 SV=2	162.102	1439	10.1923	11.0695	-0.87727	0.544397	0.0171051	-
P55056	APOC4_HUMAN	APOC4	Apolipoprotein C-IV OS=Homo sapiens OX=9606 GN=APOC4 PE=1 SV=1	14.5531	127	19.495	20.3718	-0.876871	0.544547	0.008002	-
A2NJV5	KV229_HUMAN	IGKV2-29	Immunoglobulin kappa variable 2-29 OS=Homo sapiens OX=9606 GN=IGKV2-29 PE=1 SV=2	13.0851	120	12.5256	14.4312	-1.90554	0.266916	0.0150886	-
P0DP01	HV108_HUMAN	IGHV1-8	Immunoglobulin heavy variable 1-8 OS=Homo sapiens OX=9606 GN=IGHV1-8 PE=1 SV=1	12.9917	117	13.2625	15.2478	-1.98533	0.252555	0.00854091	-
A0A0C4DH43	HV70D_HUMAN	IGHV2-70D	Immunoglobulin heavy variable 2-70D OS=Homo sapiens OX=9606 GN=IGHV2-70D PE=1 SV=1	13.3125	119	10.47	13.5743	-3.10427	0.116285	9.87858e-05	-
Q9UKU6	TRHDE_HUMAN	TRHDE	Thyrotropin-releasing hormone-degrading ectoenzyme OS=Homo sapiens OX=9606 GN=TRHDE PE=1 SV=2	122.133	1069	10.4105	11.1218	-0.711351	0.610748	0.0123898	-
Q5SZK8	FREM2_HUMAN	FREM2	FRAS1-related extracellular matrix protein 2 OS=Homo sapiens OX=9606 GN=FREM2 PE=1 SV=3	351.167	3169	9.34098	10.0212	-0.680227	0.624067	0.0118865	-
Q8IUK5	PLDX1_HUMAN	PLXDC1	Plexin domain-containing protein 1 OS=Homo sapiens OX=9606 GN=PLXDC1 PE=1 SV=2	55.7603	500	11.6109	12.7006	-1.08961	0.469889	0.0347998	-
P09110	THIK_HUMAN	ACAA1	3-ketoacyl-CoA thiolase, peroxisomal OS=Homo sapiens OX=9606 GN=ACAA1 PE=1 SV=2	44.292	424	10.7211	11.6253	-0.904123	0.534358	0.0449814	-
P02743	SAMP_HUMAN	APCS	Serum amyloid P-component OS=Homo sapiens OX=9606 GN=APCS PE=1 SV=2	25.3871	223	16.9537	17.731	-0.777308	0.583454	0.0113377	-
A0A0A0MT36	KVD21_HUMAN	IGKV6D-21	Immunoglobulin kappa variable 6D-21 OS=Homo sapiens OX=9606 GN=IGKV6D-21 PE=3 SV=1	12.3399	114	16.2747	16.9289	-0.654232	0.635413	0.0288216	-
P17301	ITA2_HUMAN	ITGA2	Integrin alpha-2 OS=Homo sapiens OX=9606 GN=ITGA2 PE=1 SV=2	129.296	1181	10.2063	10.8296	-0.623257	0.649204	0.0444094	-
A0A0B4J1V2	HV226_HUMAN	IGHV2-26	Immunoglobulin heavy variable 2-26 OS=Homo sapiens OX=9606 GN=IGHV2-26 PE=1 SV=1	13.1823	119	13.4658	15.0197	-1.5539	0.340588	0.0276098	-
P25311	ZA2G_HUMAN	AZGP1	Zinc-alpha-2-glycoprotein OS=Homo sapiens OX=9606 GN=AZGP1 PE=1 SV=2	34.2587	298	16.9396	18.3606	-1.42097	0.37346	0.000604104	-
Q9H3R1	NDST4_HUMAN	NDST4	Bifunctional heparan sulfate N-deacetylase/N-sulfotransferase 4 OS=Homo sapiens OX=9606 GN=NDST4 PE=1 SV=1	100.716	872	10.7259	13.0604	-2.33454	0.198259	0.0264253	-
P01601	KVD16_HUMAN	IGKV1D-16	Immunoglobulin kappa variable 1D-16 OS=Homo sapiens OX=9606 GN=IGKV1D-16 PE=1 SV=2	12.7304	117	15.5437	16.303	-0.759328	0.590772	0.0311631	-
P01602	KV105_HUMAN	IGKV1-5	Immunoglobulin kappa variable 1-5 OS=Homo sapiens OX=9606 GN=IGKV1-5 PE=1 SV=2	12.7816	117	17.1353	18.2582	-1.12289	0.459172	0.00828334	-
Q13835	PKP1_HUMAN	PKP1	Plakophilin-1 OS=Homo sapiens OX=9606 GN=PKP1 PE=1 SV=2	82.8606	747	10.8851	10.0466	0.8385	1.78819	0.0120579	+
Q9H4A4	AMPB_HUMAN	RNPEP	Aminopeptidase B OS=Homo sapiens OX=9606 GN=RNPEP PE=1 SV=2	72.5958	650	13.2305	12.1389	1.09159	2.13109	0.024523	+
P07711	CATL1_HUMAN	CTSL	Procathepsin L OS=Homo sapiens OX=9606 GN=CTSL PE=1 SV=2	37.5641	333	14.1914	13.504	0.687447	1.61043	0.0329753	+
Q15435	PP1R7_HUMAN	PPP1R7	Protein phosphatase 1 regulatory subunit 7 OS=Homo sapiens OX=9606 GN=PPP1R7 PE=1 SV=1	41.5642	360	13.8478	12.9901	0.857705	1.81215	0.0351421	+
P07602	SAP_HUMAN	PSAP	Prosaposin OS=Homo sapiens OX=9606 GN=PSAP PE=1 SV=2	58.1126	524	12.6134	11.413	1.20035	2.29796	0.029453	+
P07585	PGS2_HUMAN	DCN	Decorin OS=Homo sapiens OX=9606 GN=DCN PE=1 SV=1	39.7468	359	14.3186	13.427	0.891678	1.85533	0.0103674	+
Q14165	MLEC_HUMAN	MLEC	Malectin OS=Homo sapiens OX=9606 GN=MLEC PE=1 SV=1	32.2339	292	13.3408	11.8452	1.49558	2.81977	0.0480589	+
O75368	SH3L1_HUMAN	SH3BGRL	Adapter SH3BGRL OS=Homo sapiens OX=9606 GN=SH3BGRL PE=1 SV=1	12.7743	114	11.5385	10.3672	1.17136	2.25224	0.0459215	+
Q14203	DCTN1_HUMAN	DCTN1	Dynactin subunit 1 OS=Homo sapiens OX=9606 GN=DCTN1 PE=1 SV=3	141.695	1278	11.541	10.0665	1.4745	2.77887	0.0019877	+
O95497	VNN1_HUMAN	VNN1	Pantetheinase OS=Homo sapiens OX=9606 GN=VNN1 PE=1 SV=2	57.0117	513	14.1171	13.1283	0.988764	1.98448	0.0335398	+
Q14847	LASP1_HUMAN	LASP1	LIM and SH3 domain protein 1 OS=Homo sapiens OX=9606 GN=LASP1 PE=1 SV=2	29.7172	261	14.7636	12.2794	2.48425	5.59542	0.010504	+
Q9BY43	CHM4A_HUMAN	CHMP4A	Charged multivesicular body protein 4a OS=Homo sapiens OX=9606 GN=CHMP4A PE=1 SV=3	25.0983	222	11.5638	10.2459	1.31794	2.49311	0.0410821	+
Q15746	MYLK_HUMAN	MYLK	Myosin light chain kinase, smooth muscle OS=Homo sapiens OX=9606 GN=MYLK PE=1 SV=4	210.715	1914	13.1337	11.4161	1.71764	3.28898	0.0386176	+
Q92520	FAM3C_HUMAN	FAM3C	Protein FAM3C OS=Homo sapiens OX=9606 GN=FAM3C PE=1 SV=1	24.6805	227	14.9024	14.0139	0.888451	1.85119	0.00508886	+
Q9BUD6	SPON2_HUMAN	SPON2	Spondin-2 OS=Homo sapiens OX=9606 GN=SPON2 PE=1 SV=4	35.7883	331	14.8071	13.5225	1.28464	2.43622	0.0287537	+
P04632	CPNS1_HUMAN	CAPNS1	Calpain small subunit 1 OS=Homo sapiens OX=9606 GN=CAPNS1 PE=1 SV=1	28.3157	268	14.3623	13.5428	0.819551	1.76486	0.0494787	+
Q86SF2	GALT7_HUMAN	GALNT7	N-acetylgalactosaminyltransferase 7 OS=Homo sapiens OX=9606 GN=GALNT7 PE=1 SV=1	75.3891	657	11.6642	10.8823	0.781867	1.71935	0.0353343	+
Q8N8K9	K1958_HUMAN	KIAA1958	Uncharacterized protein KIAA1958 OS=Homo sapiens OX=9606 GN=KIAA1958 PE=1 SV=1	79.2122	716	15.447	13.8338	1.61329	3.05948	0.0481896	+
P01033	TIMP1_HUMAN	TIMP1	Metalloproteinase inhibitor 1 OS=Homo sapiens OX=9606 GN=TIMP1 PE=1 SV=1	23.1709	207	14.072	12.3946	1.67737	3.19844	0.0160998	+
Q8NBS9	TXND5_HUMAN	TXNDC5	Thioredoxin domain-containing protein 5 OS=Homo sapiens OX=9606 GN=TXNDC5 PE=1 SV=2	47.6289	432	12.7887	11.98	0.808658	1.75158	0.0169791	+
P02144	MYG_HUMAN	MB	Myoglobin OS=Homo sapiens OX=9606 GN=MB PE=1 SV=2	17.1838	154	12.4968	10.7789	1.71786	3.28948	0.011051	+
Q03252	LMNB2_HUMAN	LMNB2	Lamin-B2 OS=Homo sapiens OX=9606 GN=LMNB2 PE=1 SV=4	69.9484	620	15.1543	12.4226	2.73169	6.64234	0.00198646	+
P0DJD8	PEPA3_HUMAN	PGA3	Pepsin A-3 OS=Homo sapiens OX=9606 GN=PGA3 PE=1 SV=1	41.9762	388	13.7797	11.6193	2.1604	4.47039	0.0120969	+
P16070	CD44_HUMAN	CD44	CD44 antigen OS=Homo sapiens OX=9606 GN=CD44 PE=1 SV=3	81.5376	742	18.8332	18.1587	0.674426	1.59596	0.0493128	+
P54578	UBP14_HUMAN	USP14	Ubiquitin carboxyl-terminal hydrolase 14 OS=Homo sapiens OX=9606 GN=USP14 PE=1 SV=3	56.0691	494	11.3421	10.3163	1.02581	2.0361	0.0176073	+
P53396	ACLY_HUMAN	ACLY	ATP-citrate synthase OS=Homo sapiens OX=9606 GN=ACLY PE=1 SV=3	120.839	1101	11.1616	10.3304	0.83119	1.77915	0.0412176	+
P50990	TCPQ_HUMAN	CCT8	T-complex protein 1 subunit theta OS=Homo sapiens OX=9606 GN=CCT8 PE=1 SV=4	59.6206	548	11.5952	10.6493	0.945934	1.92644	0.0317563	+
P22223	CADH3_HUMAN	CDH3	Cadherin-3 OS=Homo sapiens OX=9606 GN=CDH3 PE=1 SV=2	91.4184	829	14.053	13.0936	0.959403	1.9445	0.0341911	+
P22314	UBA1_HUMAN	UBA1	Ubiquitin-like modifier-activating enzyme 1 OS=Homo sapiens OX=9606 GN=UBA1 PE=1 SV=3	117.849	1058	12.4957	11.0827	1.41302	2.66294	0.00533232	+
P24592	IBP6_HUMAN	IGFBP6	Insulin-like growth factor-binding protein 6 OS=Homo sapiens OX=9606 GN=IGFBP6 PE=1 SV=1	25.3224	240	14.8484	14.1137	0.734743	1.6641	0.0308851	+
P24666	PPAC_HUMAN	ACP1	Low molecular weight phosphotyrosine protein phosphatase OS=Homo sapiens OX=9606 GN=ACP1 PE=1 SV=3	18.0425	158	11.283	10.1286	1.15447	2.22602	0.0133646	+
P26583	HMGB2_HUMAN	HMGB2	High mobility group protein B2 OS=Homo sapiens OX=9606 GN=HMGB2 PE=1 SV=2	24.0338	209	12.9785	10.6693	2.30913	4.95586	0.022232	+
P27797	CALR_HUMAN	CALR	Calreticulin OS=Homo sapiens OX=9606 GN=CALR PE=1 SV=1	48.1416	417	18.4376	17.8205	0.617081	1.53377	0.0252589	+
P27824	CALX_HUMAN	CANX	Calnexin OS=Homo sapiens OX=9606 GN=CANX PE=1 SV=2	67.5683	592	16.6876	15.8199	0.867685	1.82473	0.010339	+
P28676	GRAN_HUMAN	GCA	Grancalcin OS=Homo sapiens OX=9606 GN=GCA PE=1 SV=2	24.01	217	12.9145	11.1356	1.77894	3.43174	0.0258521	+
P29218	IMPA1_HUMAN	IMPA1	Inositol monophosphatase 1 OS=Homo sapiens OX=9606 GN=IMPA1 PE=1 SV=1	30.1888	277	10.9447	10.1287	0.81599	1.76051	0.0350847	+
P30530	UFO_HUMAN	AXL	Tyrosine-protein kinase receptor UFO OS=Homo sapiens OX=9606 GN=AXL PE=1 SV=4	98.3367	894	14.8675	13.7005	1.167	2.24544	0.00901238	+
P59190	RAB15_HUMAN	RAB15	Ras-related protein Rab-15 OS=Homo sapiens OX=9606 GN=RAB15 PE=1 SV=1	24.3906	212	12.9065	10.2813	2.62521	6.16974	0.00385661	+
P61006	RAB8A_HUMAN	RAB8A	Ras-related protein Rab-8A OS=Homo sapiens OX=9606 GN=RAB8A PE=1 SV=1	23.6682	207	14.6011	13.1422	1.45886	2.74892	0.0257816	+
P0DP23	CALM1_HUMAN	CALM1	Calmodulin-1 OS=Homo sapiens OX=9606 GN=CALM1 PE=1 SV=1	16.8376	149	18.3452	17.2414	1.10376	2.14914	0.0173384	+
P61626	LYSC_HUMAN	LYZ	Lysozyme C OS=Homo sapiens OX=9606 GN=LYZ PE=1 SV=1	16.537	148	19.2093	18.3391	0.870207	1.82792	0.0179616	+
O60814	H2B1K_HUMAN	H2BC12	Histone H2B type 1-K OS=Homo sapiens OX=9606 GN=H2BC12 PE=1 SV=3	13.8901	126	15.661	14.1203	1.54073	2.90941	0.0370249	+
P10321	HLAC_HUMAN	HLA-C	HLA class I histocompatibility antigen, C alpha chain OS=Homo sapiens OX=9606 GN=HLA-C PE=1 SV=3	40.6485	366	12.8952	11.3625	1.53265	2.89316	0.0174926	+
P10645	CMGA_HUMAN	CHGA	Chromogranin-A OS=Homo sapiens OX=9606 GN=CHGA PE=1 SV=7	50.6884	457	18.1712	16.5287	1.64247	3.12199	0.00399916	+
Q01469	FABP5_HUMAN	FABP5	Fatty acid-binding protein 5 OS=Homo sapiens OX=9606 GN=FABP5 PE=1 SV=3	15.1644	135	13.3507	12.0087	1.342	2.53503	0.0183923	+
P11413	G6PD_HUMAN	G6PD	Glucose-6-phosphate 1-dehydrogenase OS=Homo sapiens OX=9606 GN=G6PD PE=1 SV=4	59.2568	515	12.8156	11.7828	1.03281	2.046	0.0408125	+
P81605	DCD_HUMAN	DCD	Dermcidin OS=Homo sapiens OX=9606 GN=DCD PE=1 SV=2	11.2839	110	14.2835	12.6597	1.6238	3.08186	0.0201331	+
P63316	TNNC1_HUMAN	TNNC1	Troponin C, slow skeletal and cardiac muscles OS=Homo sapiens OX=9606 GN=TNNC1 PE=1 SV=1	18.4025	161	13.2038	10.7591	2.4447	5.44414	0.0125422	+
P63208	SKP1_HUMAN	SKP1	S-phase kinase-associated protein 1 OS=Homo sapiens OX=9606 GN=SKP1 PE=1 SV=2	18.658	163	13.6136	12.8742	0.739463	1.66955	0.0154992	+
P63098	CANB1_HUMAN	PPP3R1	Calcineurin subunit B type 1 OS=Homo sapiens OX=9606 GN=PPP3R1 PE=1 SV=2	19.2999	170	11.8767	10.8804	0.996324	1.99491	0.0409311	+
P14598	NCF1_HUMAN	NCF1	Neutrophil cytosol factor 1 OS=Homo sapiens OX=9606 GN=NCF1 PE=1 SV=4	44.6819	390	12.0852	10.9653	1.11992	2.17335	0.0488246	+
P14618	KPYM_HUMAN	PKM	Pyruvate kinase PKM OS=Homo sapiens OX=9606 GN=PKM PE=1 SV=4	57.9369	531	15.6828	14.9984	0.684389	1.60702	0.0471079	+
P61769	B2MG_HUMAN	B2M	Beta-2-microglobulin OS=Homo sapiens OX=9606 GN=B2M PE=1 SV=1	13.7146	119	15.8962	14.5519	1.34427	2.53902	0.0170035	+
P14735	IDE_HUMAN	IDE	Insulin-degrading enzyme OS=Homo sapiens OX=9606 GN=IDE PE=1 SV=4	117.969	1019	15.0359	13.0343	2.00164	4.00456	0.00217753	+
O75015	FCG3B_HUMAN	FCGR3B	Low affinity immunoglobulin gamma Fc region receptor III-B OS=Homo sapiens OX=9606 GN=FCGR3B PE=1 SV=3	26.2429	233	13.6928	10.9991	2.69374	6.46989	0.00517301	+
A0A075B6H7	KV37_HUMAN	IGKV3-7	Probable non-functional immunoglobulin kappa variable 3-7 OS=Homo sapiens OX=9606 GN=IGKV3-7 PE=1 SV=1	12.7835	116	22.2233	21.5243	0.698989	1.62337	0.00180673	+
E9PAV3	NACAM_HUMAN	NACA	Nascent polypeptide-associated complex subunit alpha, muscle-specific form OS=Homo sapiens OX=9606 GN=NACA PE=1 SV=1	205.422	2078	13.0664	11.483	1.58342	2.99679	0.0174081	+
Q9UJ70	NAGK_HUMAN	NAGK	N-acetyl-D-glucosamine kinase OS=Homo sapiens OX=9606 GN=NAGK PE=1 SV=4	37.3757	344	11.3307	10.3365	0.99417	1.99193	0.0216215	+
O14672	ADA10_HUMAN	ADAM10	Disintegrin and metalloproteinase domain-containing protein 10 OS=Homo sapiens OX=9606 GN=ADAM10 PE=1 SV=1	84.1421	748	13.1424	11.9824	1.16009	2.23471	0.0394635	+
Q9Y2Y8	PRG3_HUMAN	PRG3	Proteoglycan 3 OS=Homo sapiens OX=9606 GN=PRG3 PE=1 SV=2	25.4055	225	12.257	10.8774	1.37965	2.60205	0.0271818	+
Q9UBQ0	VPS29_HUMAN	VPS29	Vacuolar protein sorting-associated protein 29 OS=Homo sapiens OX=9606 GN=VPS29 PE=1 SV=1	20.5057	182	10.8666	10.1109	0.755726	1.68848	0.0247451	+
O15240	VGF_HUMAN	VGF	Neurosecretory protein VGF OS=Homo sapiens OX=9606 GN=VGF PE=1 SV=2	67.2579	615	11.8707	10.3122	1.55852	2.94552	0.0146925	+
A0A075B6I7	LV548_HUMAN	IGLV5-48	Probable non-functional immunoglobulin lambda variable 5-48 OS=Homo sapiens OX=9606 GN=IGLV5-48 PE=1 SV=2	11.2467	105	13.1249	11.8139	1.31109	2.4813	0.0223814	+
O60279	SUSD5_HUMAN	SUSD5	Sushi domain-containing protein 5 OS=Homo sapiens OX=9606 GN=SUSD5 PE=1 SV=3	68.0212	629	15.6481	15.0161	0.632058	1.54977	0.0166659	+
Q9UKU9	ANGL2_HUMAN	ANGPTL2	Angiopoietin-related protein 2 OS=Homo sapiens OX=9606 GN=ANGPTL2 PE=1 SV=1	57.1045	493	11.6407	10.4651	1.17561	2.25888	0.0273794	+
A0A0C4DH25	KVD20_HUMAN	IGKV3D-20	Immunoglobulin kappa variable 3D-20 OS=Homo sapiens OX=9606 GN=IGKV3D-20 PE=1 SV=1	12.5151	116	20.0631	19.1801	0.883051	1.84427	0.0215528	+
O15204	ADEC1_HUMAN	ADAMDEC1	ADAM DEC1 OS=Homo sapiens OX=9606 GN=ADAMDEC1 PE=1 SV=2	52.7754	470	13.2539	11.3918	1.8621	3.63536	0.00580758	+
A0A0B4J1V0	HV315_HUMAN	IGHV3-15	Immunoglobulin heavy variable 3-15 OS=Homo sapiens OX=9606 GN=IGHV3-15 PE=1 SV=1	12.9258	119	17.7779	16.9458	0.832095	1.78027	0.0169158	+

## Sheet: CRKP_vs_KP_vs_Con
Protein	Protein_Names	Genes	unique peptides	Membership	Mean	StdDev	RSD	p_value
A0A075B6K4	LV310_HUMAN	IGLV3-10	6	0.725223	17.3939	0.965014	0.05548	0.0253109
A0A0C4DH35	HV335_HUMAN	IGHV3-35	3	0.45464	14.111	1.32764	0.094085	0.0318424
O14672	ADA10_HUMAN	ADAM10	2	0.452821	12.017	1.82273	0.151679	0.00152082
O60664	PLIN3_HUMAN	PLIN3	6	0.422789	11.8506	1.77248	0.149568	0.0179166
O75995	SASH3_HUMAN	SASH3	2	0.797496	11.6859	1.96437	0.168098	0.00851116
P01833	PIGR_HUMAN	PIGR	16	0.422663	17.138	1.11785	0.0652265	0.0126923
P02671	FIBA_HUMAN	FGA	29	0.669585	18.6199	1.19816	0.0643481	0.0209442
P02675	FIBB_HUMAN	FGB	31	0.78239	19.2878	1.59028	0.0824501	0.00466651
P02679	FIBG_HUMAN	FGG	23	0.591151	19.3357	1.44714	0.0748426	0.00505127
P02741	CRP_HUMAN	CRP	14	0.403156	22.6598	1.38657	0.0611909	0.000307168
P02750	A2GL_HUMAN	LRG1	14	0.504177	21.6647	0.46149	0.0213015	0.000745721
P04275	VWF_HUMAN	VWF	53	0.527474	18.5828	1.06444	0.057281	0.00181181
P08571	CD14_HUMAN	CD14	9	0.623094	19.6363	0.593138	0.0302062	0.00433781
P10451	OSTP_HUMAN	SPP1	9	0.680555	17.8153	1.09257	0.0613275	0.000492203
P13489	RINI_HUMAN	RNH1	4	0.477176	13.3532	1.01098	0.0757106	0.00262568
P13667	PDIA4_HUMAN	PDIA4	22	0.486998	15.3095	0.708967	0.0463088	0.000672608
P19320	VCAM1_HUMAN	VCAM1	20	0.756872	15.605	0.671407	0.0430252	0.00375838
P20774	MIME_HUMAN	OGN	4	0.40418	15.306	0.618319	0.0403972	0.00489559
P24821	TENA_HUMAN	TNC	50	0.657469	16.7995	1.06247	0.0632441	2.69651e-05
P26022	PTX3_HUMAN	PTX3	9	0.798938	15.008	1.64423	0.109556	0.000685997
P34096	RNAS4_HUMAN	RNASE4	2	0.454901	15.812	0.598525	0.0378526	0.00807537
P34932	HSP74_HUMAN	HSPA4	8	0.502742	13.4273	1.36558	0.101702	0.000561104
P36268	GGT2_HUMAN	GGT2P	4	0.541139	13.321	1.4587	0.109504	0.0309686
P48723	HSP13_HUMAN	HSPA13	4	0.403152	12.4917	1.20604	0.0965468	0.0164181
P55058	PLTP_HUMAN	PLTP	12	0.400414	18.892	0.768228	0.0406643	0.000217348
P78509	RELN_HUMAN	RELN	23	0.506166	14.0978	0.570178	0.0404445	0.000861687
P78539	SRPX_HUMAN	SRPX	5	0.446954	12.8544	1.46562	0.114018	0.000158745
P98160	PGBM_HUMAN	HSPG2	54	0.515886	16.2382	0.704543	0.0433881	0.00260849
Q02487	DSC2_HUMAN	DSC2	8	0.616991	14.9669	0.706144	0.0471803	0.0011608
Q03167	TGBR3_HUMAN	TGFBR3	10	0.537024	14.7926	0.877721	0.0593351	0.0280947
Q08174	PCDH1_HUMAN	PCDH1	4	0.644574	11.7746	1.6384	0.139147	0.0039904
Q12805	FBLN3_HUMAN	EFEMP1	6	0.484047	15.1528	0.893538	0.0589685	0.0034842
Q12907	LMAN2_HUMAN	LMAN2	9	0.424921	14.9809	0.852312	0.0568931	0.000869045
Q4LDE5	SVEP1_HUMAN	SVEP1	17	0.50975	14.0673	1.12209	0.0797662	0.00044601
Q5JRA6	TGO1_HUMAN	MIA3	15	0.785841	16.6863	0.968408	0.0580361	0.0361179
Q7Z5N4	SDK1_HUMAN	SDK1	2	0.625182	10.8688	1.3471	0.123942	0.00451745
Q8IYS5	OSCAR_HUMAN	OSCAR	2	0.733545	11.2894	1.4794	0.131044	0.000947631
Q8N2S1	LTBP4_HUMAN	LTBP4	3	0.674232	13.5369	1.56666	0.115733	0.000137222
Q8NBJ4	GOLM1_HUMAN	GOLM1	10	0.610938	17.4378	1.21531	0.0696938	0.000605726
Q8WUA8	TSK_HUMAN	TSKU	6	0.41159	14.6293	1.68394	0.115108	0.00131921
Q99542	MMP19_HUMAN	MMP19	8	0.497109	15.369	0.635507	0.04135	0.000131867
Q9BXR6	FHR5_HUMAN	CFHR5	6	0.492646	17.2093	0.722399	0.0419774	0.00423838
Q9BXX0	EMIL2_HUMAN	EMILIN2	4	0.539639	12.279	1.82543	0.148663	0.00114786
Q9H173	SIL1_HUMAN	SIL1	3	0.515092	11.8095	1.02758	0.0870133	0.0138775
Q9NPY3	C1QR1_HUMAN	CD93	2	0.487604	15.2315	0.730667	0.0479708	0.0388999
Q9NR99	MXRA5_HUMAN	MXRA5	11	0.431125	12.8424	1.14473	0.089137	0.00433445
Q9NZL9	MAT2B_HUMAN	MAT2B	3	0.736444	10.6914	1.39332	0.130322	0.00139956
Q9NZN4	EHD2_HUMAN	EHD2	2	0.746523	10.89	1.48307	0.136186	0.0480944
Q9UBR2	CATZ_HUMAN	CTSZ	3	0.705089	15.834	2.45969	0.155342	0.00329559
Q9UBX5	FBLN5_HUMAN	FBLN5	5	0.555814	17.5306	0.830259	0.0473606	0.00338858
Q9Y279	VSIG4_HUMAN	VSIG4	8	0.453661	15.3656	1.8788	0.122274	1.97174e-05
