# Supplementary material for: Serum proteomic profiling of sepsis patients reveals a protein-based diagnostic model, with metabolomic insights into carbapenem-resistant Klebsiella pneumoniae infection
Source: Front Immunol. 2026 May 20;17:1818068. doi: 10.3389/fimmu.2026.1818068 (PMC13230049; doi:10.3389/fimmu.2026.1818068)
Supplement: Supplementary file 1 [file DataSheet1.zip › Supplymentary Data/Supplymentary Data 3 Results of LASSO Regression.xlsx]

## Sheet: KP_vs_Con
labels	genes	coefs
(Intercept)		31.5505
Q14112	NID2	-0.90016
P09429	HMGB1	-0.279044
P05154	SERPINA5	-0.0489665
Q04756	HGFAC	-0.275565
P12724	RNASE3	-0.3983
Q9Y274	ST3GAL6	-0.381219
O60240	PLIN1	-0.0962583
Q9NZ08	ERAP1	0.180197

## Sheet: CRKP_vs_Con
labels	genes	coefs
(Intercept)		-52.339
O60240	PLIN1	-0.0144413
Q13103	SPP2	-0.454624
Q9Y274	ST3GAL6	-0.131999
P07355	ANXA2	-0.0208042
P61978	HNRNPK	-0.106302
Q4LDE5	SVEP1	0.589605
P26572	MGAT1	1.07311
P31025	LCN1	0.146599
P78539	SRPX	0.051471
P24821	TNC	0.0652689
P13611	VCAN	1.21677
Q08174	PCDH1	0.0108815
P22897	MRC1	0.913403
Q06828	FMOD	0.127233

## Sheet: CRKP_vs_KP
labels	genes	coefs
(Intercept)		-48.0374
Q15262	PTPRK	-0.825291
P0DP01	IGHV1-8	-0.332359
P09110	ACAA1	-0.185489
P17301	ITGA2	-0.315312
A0A0B4J1V2	IGHV2-26	-0.724884
Q13835	PKP1	0.764964
P22314	UBA1	0.706131
P24592	IGFBP6	0.143523
P26583	HMGB2	0.130053
P10645	CHGA	0.264711
P63208	SKP1	1.4975
A0A075B6H7	IGKV3-7	1.48114
