# Supplementary material for: Serum proteomic profiling of sepsis patients reveals a protein-based diagnostic model, with metabolomic insights into carbapenem-resistant Klebsiella pneumoniae infection
Source: Front Immunol. 2026 May 20;17:1818068. doi: 10.3389/fimmu.2026.1818068 (PMC13230049; doi:10.3389/fimmu.2026.1818068)
Supplement: Supplementary file 1 [file DataSheet1.zip › Supplymentary Data/Supplymentary Data 4 Establishment of the Optimal Model.xlsx]

## Sheet: KP_vs_Con
model	formula	auc_train	auc_test	brier_score	accuracy	recall	precision	f1
LogisticRegression	Group ~ P05154+Q04756+P12724+Q9Y274+O60240	1	0.96	0.088	0.9	0.8	1	0.889
RandomForest	Group ~ P09429+P05154+Q04756+O60240	1	0.96	0.119	0.8	0.8	0.8	0.8
XGBoost	Group ~ P09429+P05154+Q04756	0.99	0.9	0.15	0.8	1	0.714	0.833

## Sheet: CRKP_vs_Con
model	formula	auc_train	auc_test	brier_score	accuracy	recall	precision	f1
LogisticRegression	Group ~ O60240+P61978	0.93	0.84	0.117	0.9	0.8	1	0.889
RandomForest	Group ~ P61978+P78539	1	0.98	0.059	0.9	0.8	1	0.889
XGBoost	Group ~ O60240+P07355+Q4LDE5+P26572+P31025	1	0.98	0.087	0.9	0.8	1	0.889

## Sheet: CRKP_vs_KP
model	formula	auc_train	auc_test	brier_score	accuracy	recall	precision	f1
LogisticRegression	Group ~ P0DP01+P17301+Q13835+P24592	0.94	0.92	0.099	0.9	0.8	1	0.889
RandomForest	Group ~ Q15262+P09110+A0A0B4J1V2+P10645	1	0.98	0.097	0.9	0.8	1	0.889
XGBoost	Group ~ A0A0B4J1V2+A0A075B6H7	0.94	0.74	0.191	0.8	0.8	0.8	0.8
