# Supplementary material for: Serum proteomic profiling of sepsis patients reveals a protein-based diagnostic model, with metabolomic insights into carbapenem-resistant Klebsiella pneumoniae infection
Source: Front Immunol. 2026 May 20;17:1818068. doi: 10.3389/fimmu.2026.1818068 (PMC13230049; doi:10.3389/fimmu.2026.1818068)
Supplement: Supplementary file 1 [file DataSheet1.zip › Supplymentary Data/Supplymentary Data 5 KEGG Enrichment of DEPs.xlsx]

## Sheet: CRKP_vs_KP_vs_Con
Pathway	Description	GeneRatio	BgRatio	RichFactor	Fold enrichment	pvalue	p.adjust	Accession	Genes	Gene	Count
hsa04512	ECM-receptor interaction	5/25	38/853	0.131579	4.48947	0.00370867	0.140506	P24821/P78509/P98160/P10451/P04275	TNC/RELN/HSPG2/SPP1/VWF	hsa:5649;hsa:6696;hsa:3371;hsa:3339;hsa:7450	5
hsa04620	Toll-like receptor signaling pathway	2/25	5/853	0.4	13.648	0.00781821	0.140506	P10451/P08571	SPP1/CD14	hsa:6696;hsa:929	2
hsa04610	Complement and coagulation cascades	6/25	66/853	0.0909091	3.10182	0.00935786	0.140506	P02679/Q9Y279/Q9BXR6/P04275/P02671/P02675	FGG/VSIG4/CFHR5/VWF/FGA/FGB	hsa:11326;hsa:2243;hsa:2244;hsa:81494;hsa:2266;hsa:7450	6
hsa04611	Platelet activation	4/25	31/853	0.129032	4.40258	0.010587	0.140506	P04275/P02671/P02675/P02679	VWF/FGA/FGB/FGG	hsa:2244;hsa:2266;hsa:7450;hsa:2243	4
hsa04064	NF-kappa B signaling pathway	2/25	6/853	0.333333	11.3733	0.0115169	0.140506	P19320/P08571	VCAM1/CD14	hsa:7412;hsa:929	2
hsa05165	Human papillomavirus infection	4/25	36/853	0.111111	3.79111	0.0179325	0.156269	P10451/P04275/P78509/P24821	SPP1/VWF/RELN/TNC	hsa:5649;hsa:6696;hsa:3371;hsa:7450	4
hsa04613	Neutrophil extracellular trap formation	4/25	36/853	0.111111	3.79111	0.0179325	0.156269	P04275/P02671/P02675/P02679	VWF/FGA/FGB/FGG	hsa:2244;hsa:2266;hsa:7450;hsa:2243	4
hsa04929	GnRH secretion	1/25	1/853	1	34.12	0.0293083	0.223476	P10451	SPP1	hsa:6696	1
hsa05171	Coronavirus disease - COVID-19	4/25	47/853	0.0851064	2.90383	0.0435773	0.295357	P04275/P02671/P02675/P02679	VWF/FGA/FGB/FGG	hsa:2244;hsa:2266;hsa:7450;hsa:2243	4

## Sheet: KP_vs_Con
Pathway	Description	GeneRatio	BgRatio	RichFactor	Fold enrichment	pvalue	p.adjust	Accession	Genes	Count
hsa05012	Parkinson disease	21/131	36/853	0.583333	3.79835	1.40053e-09	3.24923e-07	P25787/P49721/Q71U36/P25786/P20618/P07437/P25705/P04899/P28066/P60900/Q13555/P28072/P25788/P49720/O14818/P0CG47/P68366/P05141/P25789/Q9H4B7/P28070	PSMA2/PSMB2/TUBA1A/PSMA1/PSMB1/TUBB/ATP5F1A/GNAI2/PSMA5/PSMA6/CAMK2G/PSMB6/PSMA3/PSMB3/PSMA7/UBB/TUBA4A/SLC25A5/PSMA4/TUBB1/PSMB4	21
hsa05016	Huntington disease	18/131	31/853	0.580645	3.78084	2.73574e-08	3.17346e-06	O14818/P05141/P25787/P49721/P28066/P60900/P25786/P20618/Q71U36/P07437/P25789/Q9H4B7/P28072/P28070/P68366/P25705/P25788/P49720	PSMA7/SLC25A5/PSMA2/PSMB2/PSMA5/PSMA6/PSMA1/PSMB1/TUBA1A/TUBB/PSMA4/TUBB1/PSMB6/PSMB4/TUBA4A/ATP5F1A/PSMA3/PSMB3	18
hsa05017	Spinocerebellar ataxia	13/131	19/853	0.684211	4.4552	1.83586e-07	1.41974e-05	O14818/P05141/P25787/P49721/P28066/P60900/P25786/P20618/P25789/P28072/P28070/P25788/P49720	PSMA7/SLC25A5/PSMA2/PSMB2/PSMA5/PSMA6/PSMA1/PSMB1/PSMA4/PSMB6/PSMB4/PSMA3/PSMB3	13
hsa03050	Proteasome	13/131	21/853	0.619048	4.0309	1.04054e-06	5.92243e-05	O14818/P25787/P49721/P28066/P28065/P25786/P20618/P60900/P25789/P28072/P28070/P25788/P49720	PSMA7/PSMA2/PSMB2/PSMA5/PSMB9/PSMA1/PSMB1/PSMA6/PSMA4/PSMB6/PSMB4/PSMA3/PSMB3	13
hsa05010	Alzheimer disease	19/131	41/853	0.463415	3.0175	1.27639e-06	5.92243e-05	P25787/P49721/Q71U36/P25786/P20618/P07437/P25705/P28066/P60900/P28072/P25788/P49720/O14818/P68366/P05141/P25789/Q9H4B7/P05067/P28070	PSMA2/PSMB2/TUBA1A/PSMA1/PSMB1/TUBB/ATP5F1A/PSMA5/PSMA6/PSMB6/PSMA3/PSMB3/PSMA7/TUBA4A/SLC25A5/PSMA4/TUBB1/APP/PSMB4	19
hsa05022	Pathways of neurodegeneration - multiple diseases	21/131	52/853	0.403846	2.62962	5.35009e-06	0.00020687	P25787/P49721/Q71U36/P25786/P20618/P07437/P25705/P28066/P60900/Q13555/P28072/P25788/P49720/O14818/P0CG47/P68366/P05141/P25789/Q9H4B7/P05067/P28070	PSMA2/PSMB2/TUBA1A/PSMA1/PSMB1/TUBB/ATP5F1A/PSMA5/PSMA6/CAMK2G/PSMB6/PSMA3/PSMB3/PSMA7/UBB/TUBA4A/SLC25A5/PSMA4/TUBB1/APP/PSMB4	21
hsa05014	Amyotrophic lateral sclerosis	19/131	46/853	0.413043	2.68951	1.08193e-05	0.000358584	P25787/P49721/Q71U36/P25786/P20618/P07437/P09651/P25705/P28066/P60900/P28072/P25788/P49720/O14818/P68366/P25789/Q9H4B7/P22626/P28070	PSMA2/PSMB2/TUBA1A/PSMA1/PSMB1/TUBB/HNRNPA1/ATP5F1A/PSMA5/PSMA6/PSMB6/PSMA3/PSMB3/PSMA7/TUBA4A/PSMA4/TUBB1/HNRNPA2B1/PSMB4	19
hsa05020	Prion disease	20/131	51/853	0.392157	2.55351	1.58553e-05	0.000459803	P25787/P49721/Q71U36/P25786/P20618/P07437/Q99941/P25705/P28066/P60900/P28072/P25788/P49720/O14818/P11047/P68366/P05141/P25789/Q9H4B7/P28070	PSMA2/PSMB2/TUBA1A/PSMA1/PSMB1/TUBB/ATF6B/ATP5F1A/PSMA5/PSMA6/PSMB6/PSMA3/PSMB3/PSMA7/LAMC1/TUBA4A/SLC25A5/PSMA4/TUBB1/PSMB4	20
hsa04611	Platelet activation	11/131	31/853	0.354839	2.31051	0.00401503	0.103499	P08514/P17301/P02671/Q86UX7/P02679/P02452/Q9Y490/P02675/P40197/Q9HCN6/P04899	ITGA2B/ITGA2/FGA/FERMT3/FGG/COL1A1/TLN1/FGB/GP5/GP6/GNAI2	11
hsa04540	Gap junction	5/131	9/853	0.555556	3.61747	0.00595761	0.122557	Q71U36/P07437/Q9H4B7/P68366/P04899	TUBA1A/TUBB/TUBB1/TUBA4A/GNAI2	5
hsa03010	Ribosome	5/131	9/853	0.555556	3.61747	0.00595761	0.122557	P62829/P08865/P62241/P62857/P46781	RPL23/RPSA/RPS8/RPS28/RPS9	5
hsa04510	Focal adhesion	15/131	51/853	0.294118	1.91513	0.00633915	0.122557	P08514/P17301/P35442/P21333/Q9HBI1/P24821/P07996/P02452/P11047/P12814/Q9Y490/P10451/O43707/P55268/Q13418	ITGA2B/ITGA2/THBS2/FLNA/PARVB/TNC/THBS1/COL1A1/LAMC1/ACTN1/TLN1/SPP1/ACTN4/LAMB2/ILK	15
hsa04512	ECM-receptor interaction	12/131	38/853	0.315789	2.05625	0.0078716	0.140478	P08514/P17301/P35442/P31431/Q9HCN6/P24821/P07996/P02452/P11047/P40197/P10451/P55268	ITGA2B/ITGA2/THBS2/SDC4/GP6/TNC/THBS1/COL1A1/LAMC1/GP5/SPP1/LAMB2	12
hsa05222	Small cell lung cancer	4/131	8/853	0.5	3.25573	0.0225772	0.374136	P08514/P11047/P55268/P17301	ITGA2B/LAMC1/LAMB2/ITGA2	4
hsa04934	Cushing syndrome	3/131	5/853	0.6	3.90687	0.0279776	0.405675	Q99941/Q13555/P04899	ATF6B/CAMK2G/GNAI2	3
hsa04916	Melanogenesis	3/131	5/853	0.6	3.90687	0.0279776	0.405675	Q13555/P10721/P04899	CAMK2G/KIT/GNAI2	3
hsa05146	Amoebiasis	8/131	27/853	0.296296	1.92932	0.042258	0.576697	P01137/P51149/P02452/P12814/P11047/P04792/O43707/P55268	TGFB1/RAB7A/COL1A1/ACTN1/LAMC1/HSPB1/ACTN4/LAMB2	8
hsa04925	Aldosterone synthesis and secretion	3/131	6/853	0.5	3.25573	0.0497331	0.632936	Q14012/Q99941/Q13555	CAMK1/ATF6B/CAMK2G	3

## Sheet: CRKP_vs_Con
Description	GeneRatio	BgRatio	RichFactor	Fold enrichment	pvalue	p.adjust	Accession	Genes	Count
Proteasome	13/169	21/853	0.619048	3.12454	2.21574e-05	0.00453625	O00231/O14818/P20618/P49721/P25788/P25787/P28070/Q9UL46/P25789/P28062/Q06323/Q15008/P60900	PSMD11/PSMA7/PSMB1/PSMB2/PSMA3/PSMA2/PSMB4/PSME2/PSMA4/PSMB8/PSME1/PSMD6/PSMA6	13
Spinocerebellar ataxia	12/169	19/853	0.631579	3.18779	3.55784e-05	0.00453625	O00231/O14818/P20618/P25788/P25787/P28070/P05141/P25789/P49721/P78509/Q15008/P60900	PSMD11/PSMA7/PSMB1/PSMA3/PSMA2/PSMB4/SLC25A5/PSMA4/PSMB2/RELN/PSMD6/PSMA6	12
Alzheimer disease	19/169	41/853	0.463415	2.33901	7.25157e-05	0.00616384	O00231/P28070/P25787/P05141/P49721/Q15008/O14818/P05067/O14672/Q71U36/P25789/P63098/P06858/P25788/P60900/P20618/P25705/P14735/Q9H4B7	PSMD11/PSMB4/PSMA2/SLC25A5/PSMB2/PSMD6/PSMA7/APP/ADAM10/TUBA1A/PSMA4/PPP3R1/LPL/PSMA3/PSMA6/PSMB1/ATP5F1A/IDE/TUBB1	19
Huntington disease	15/169	31/853	0.483871	2.44226	0.000246571	0.0157189	O00231/O14818/P20618/P25705/P25788/P25787/P28070/Q15008/Q71U36/P05141/Q9H4B7/P25789/P49721/Q14203/P60900	PSMD11/PSMA7/PSMB1/ATP5F1A/PSMA3/PSMA2/PSMB4/PSMD6/TUBA1A/SLC25A5/TUBB1/PSMA4/PSMB2/DCTN1/PSMA6	15
Parkinson disease	16/169	36/853	0.444444	2.24326	0.000517008	0.0263674	O00231/O14818/P04899/P20618/P25705/P25788/P25787/P28070/Q71U36/P05141/Q13555/Q9H4B7/P25789/P49721/Q15008/P60900	PSMD11/PSMA7/GNAI2/PSMB1/ATP5F1A/PSMA3/PSMA2/PSMB4/TUBA1A/SLC25A5/CAMK2G/TUBB1/PSMA4/PSMB2/PSMD6/PSMA6	16
Antigen processing and presentation	10/169	18/853	0.555556	2.80408	0.000731149	0.0310738	P27797/P61769/P07900/Q9UL46/P08238/P27824/P07711/P10321/Q06323/P34932	CALR/B2M/HSP90AA1/PSME2/HSP90AB1/CANX/CTSL/HLA-C/PSME1/HSPA4	10
ECM-receptor interaction	16/169	38/853	0.421053	2.12519	0.00107693	0.0392309	P10451/P11047/Q9HCN6/P08514/P17301/P04275/P02452/P18827/P05106/P35442/P78509/Q5SZK8/P24821/P98160/P40197/P05556	SPP1/LAMC1/GP6/ITGA2B/ITGA2/VWF/COL1A1/SDC1/ITGB3/THBS2/RELN/FREM2/TNC/HSPG2/GP5/ITGB1	16
NF-kappa B signaling pathway	5/169	6/853	0.833333	4.20611	0.0014645	0.0466808	P08571/P05362/Q9Y6Y9/P19320/P18428	CD14/ICAM1/LY96/VCAM1/LBP	5
Pathways of neurodegeneration - multiple diseases	19/169	52/853	0.365385	1.84422	0.00280708	0.0795338	O00231/P28070/P25787/P05141/P49721/Q15008/O14818/P05067/Q71U36/P25789/P63098/Q14203/P25788/Q13555/P61006/P60900/P20618/P25705/Q9H4B7	PSMD11/PSMB4/PSMA2/SLC25A5/PSMB2/PSMD6/PSMA7/APP/TUBA1A/PSMA4/PPP3R1/DCTN1/PSMA3/CAMK2G/RAB8A/PSMA6/PSMB1/ATP5F1A/TUBB1	19
Platelet activation	13/169	31/853	0.419355	2.11663	0.00339982	0.0866955	Q9HCN6/P08514/P17301/P04899/P02671/P04275/P02452/P05106/Q76LX8/P02675/P02679/P40197/P05556	GP6/ITGA2B/ITGA2/GNAI2/FGA/VWF/COL1A1/ITGB3/ADAMTS13/FGB/FGG/GP5/ITGB1	13
Prion disease	18/169	51/853	0.352941	1.78141	0.00562292	0.115153	P11047/Q99941/O00231/O14818/P20618/P25705/P25788/P25787/P28070/P63098/P14598/Q71U36/P05141/Q9H4B7/P25789/P49721/Q15008/P60900	LAMC1/ATF6B/PSMD11/PSMA7/PSMB1/ATP5F1A/PSMA3/PSMA2/PSMB4/PPP3R1/NCF1/TUBA1A/SLC25A5/TUBB1/PSMA4/PSMB2/PSMD6/PSMA6	18
Intestinal immune network for IgA production	4/169	5/853	0.8	4.03787	0.00632215	0.115153	P01137/O75144/P01833/Q13477	TGFB1/ICOSLG/PIGR/MADCAM1	4
Progesterone-mediated oocyte maturation	4/169	5/853	0.8	4.03787	0.00632215	0.115153	P07900/P08238/P05019/P04899	HSP90AA1/HSP90AB1/IGF1/GNAI2	4
Toll-like receptor signaling pathway	4/169	5/853	0.8	4.03787	0.00632215	0.115153	P10451/P08571/P18428/Q9Y6Y9	SPP1/CD14/LBP/LY96	4
Protein processing in endoplasmic reticulum	13/169	34/853	0.382353	1.92986	0.00870167	0.147928	Q99941/P63208/Q8NBS9/P07900/P14314/Q9H173/P14625/P08238/P27824/Q12907/P13667/P27797/Q9NYU2	ATF6B/SKP1/TXNDC5/HSP90AA1/PRKCSH/SIL1/HSP90B1/HSP90AB1/CANX/LMAN2/PDIA4/CALR/UGGT1	13
Amyotrophic lateral sclerosis	16/169	46/853	0.347826	1.7556	0.0105555	0.168228	O00231/O14818/P20618/P25705/P25788/P25787/P28070/P61006/P63098/Q15008/Q71U36/Q9H4B7/P25789/P49721/Q14203/P60900	PSMD11/PSMA7/PSMB1/ATP5F1A/PSMA3/PSMA2/PSMB4/RAB8A/PPP3R1/PSMD6/TUBA1A/TUBB1/PSMA4/PSMB2/DCTN1/PSMA6	16
Lipid and atherosclerosis	13/169	35/853	0.371429	1.87473	0.0114744	0.172116	P34932/P07900/P08571/P18428/P14625/P08238/P14598/P05362/P19320/Q13555/Q9Y6Y9/P08254/P63098	HSPA4/HSP90AA1/CD14/LBP/HSP90B1/HSP90AB1/NCF1/ICAM1/VCAM1/CAMK2G/LY96/MMP3/PPP3R1	13
PI3K-Akt signaling pathway	18/169	55/853	0.327273	1.65186	0.0135983	0.192643	P10451/P11047/Q99941/P05019/P08514/P17301/P07900/P04275/P02452/P14625/P05106/P08238/P35442/P10721/P78509/P24821/Q04917/P05556	SPP1/LAMC1/ATF6B/IGF1/ITGA2B/ITGA2/HSP90AA1/VWF/COL1A1/HSP90B1/ITGB3/HSP90AB1/THBS2/KIT/RELN/TNC/YWHAH/ITGB1	18
Arrhythmogenic right ventricular cardiomyopathy	7/169	15/853	0.466667	2.35542	0.0162915	0.193543	Q02487/P08514/P02545/P17301/P19022/P05106/P05556	DSC2/ITGA2B/LMNA/ITGA2/CDH2/ITGB3/ITGB1	7
Epstein-Barr virus infection	7/169	15/853	0.466667	2.35542	0.0162915	0.193543	P27797/O00231/P61769/P20023/P05362/P10321/Q15008	CALR/PSMD11/B2M/CR2/ICAM1/HLA-C/PSMD6	7
TGF-beta signaling pathway	7/169	15/853	0.466667	2.35542	0.0162915	0.193543	P01137/P02787/P07585/P63208/Q06828/P35555/Q14766	TGFB1/TF/DCN/SKP1/FMOD/FBN1/LTBP1	7
Fluid shear stress and atherosclerosis	11/169	29/853	0.37931	1.91451	0.0166978	0.193543	P08514/P07900/P55854/P18827/P14625/P05106/P08238/P14598/P05362/P19320/P07711	ITGA2B/HSP90AA1/SUMO3/SDC1/HSP90B1/ITGB3/HSP90AB1/NCF1/ICAM1/VCAM1/CTSL	11
Human T-cell leukemia virus 1 infection	9/169	22/853	0.409091	2.06482	0.0176384	0.195556	P01137/P27797/P61769/Q99941/P27824/P05141/P05362/P10321/P63098	TGFB1/CALR/B2M/ATF6B/CANX/SLC25A5/ICAM1/HLA-C/PPP3R1	9
Dilated cardiomyopathy	8/169	19/853	0.421053	2.12519	0.0207747	0.220731	P01137/P63316/P05019/P08514/P02545/P17301/P05106/P05556	TGFB1/TNNC1/IGF1/ITGA2B/LMNA/ITGA2/ITGB3/ITGB1	8
Cell adhesion molecules	13/169	38/853	0.342105	1.72672	0.0239937	0.244736	O75144/P12830/P13611/Q92692/P18827/P19022/P05362/P19320/P22223/P10321/P14151/Q13477/P05556	ICOSLG/CDH1/VCAN/NECTIN2/SDC1/CDH2/ICAM1/VCAM1/CDH3/HLA-C/SELL/MADCAM1/ITGB1	13
Virion - Herpesvirus	3/169	4/853	0.75	3.7855	0.0261742	0.256708	P05106/P14735/Q92692	ITGB3/IDE/NECTIN2	3
Hypertrophic cardiomyopathy	8/169	20/853	0.4	2.01893	0.0288919	0.270238	P01137/P63316/P05019/P08514/P02545/P17301/P05106/P05556	TGFB1/TNNC1/IGF1/ITGA2B/LMNA/ITGA2/ITGB3/ITGB1	8
Chemical carcinogenesis - receptor activation	5/169	10/853	0.5	2.52367	0.0307329	0.270238	Q99941/P04899/P07900/P14625/P08238	ATF6B/GNAI2/HSP90AA1/HSP90B1/HSP90AB1	5
Th17 cell differentiation	5/169	10/853	0.5	2.52367	0.0307329	0.270238	P01137/P07900/P08238/Q14213/P63098	TGFB1/HSP90AA1/HSP90AB1/EBI3/PPP3R1	5
Human papillomavirus infection	12/169	36/853	0.333333	1.68245	0.0364537	0.309857	P10451/P11047/P08514/P17301/P04275/P02452/P05106/P35442/P78509/P10321/P05556/P24821	SPP1/LAMC1/ITGA2B/ITGA2/VWF/COL1A1/ITGB3/THBS2/RELN/HLA-C/ITGB1/TNC	12
Endometrial cancer	2/169	2/853	1	5.04734	0.0390668	0.311313	Q13418/P12830	ILK/CDH1	2
Virion - Rotavirus	2/169	2/853	1	5.04734	0.0390668	0.311313	P05556/P17301	ITGB1/ITGA2	2
Human cytomegalovirus infection	7/169	18/853	0.388889	1.96285	0.0471677	0.356173	P27797/P61769/Q99941/P04899/P05106/P10321/P63098	CALR/B2M/ATF6B/GNAI2/ITGB3/HLA-C/PPP3R1	7
Prostate cancer	5/169	11/853	0.454545	2.29424	0.0474897	0.356173	P05019/P07900/P14625/P08238/P08254	IGF1/HSP90AA1/HSP90B1/HSP90AB1/MMP3	5

## Sheet: CRKP_vs_KP
Pathway	Description	GeneRatio	BgRatio	RichFactor	Fold enrichment	pvalue	p.adjust	Accession	Genes	Count
hsa05170	Human immunodeficiency virus 1 infection	6/45	19/853	0.315789	5.98596	0.000248965	0.0380916	P63098/P63208/P10321/P61769/P27797/P0DP23	PPP3R1/SKP1/HLA-C/B2M/CALR/CALM1	6
hsa04612	Antigen processing and presentation	5/45	18/853	0.277778	5.26543	0.00167223	0.0852838	P10321/P61769/P27797/P07711/P27824	HLA-C/B2M/CALR/CTSL/CANX	5
hsa05163	Human cytomegalovirus infection	5/45	18/853	0.277778	5.26543	0.00167223	0.0852838	P63098/P10321/P61769/P27797/P0DP23	PPP3R1/HLA-C/B2M/CALR/CALM1	5
hsa05166	Human T-cell leukemia virus 1 infection	5/45	22/853	0.227273	4.30808	0.00438069	0.167561	P63098/P10321/P61769/P27797/P27824	PPP3R1/HLA-C/B2M/CALR/CANX	5
hsa05169	Epstein-Barr virus infection	4/45	15/853	0.266667	5.05481	0.00602964	0.184507	P61769/P16070/P10321/P27797	B2M/CD44/HLA-C/CALR	4
hsa04145	Phagosome	7/45	47/853	0.148936	2.82317	0.0089365	0.227881	P17301/O75015/P14598/P10321/P27797/P07711/P27824	ITGA2/FCGR3B/NCF1/HLA-C/CALR/CTSL/CANX	7
hsa04070	Phosphatidylinositol signaling system	2/45	4/853	0.5	9.47778	0.0152657	0.333665	P29218/P0DP23	IMPA1/CALM1	2
hsa04020	Calcium signaling pathway	4/45	20/853	0.2	3.79111	0.0176134	0.336856	P63316/P63098/P0DP23/Q15746	TNNC1/PPP3R1/CALM1/MYLK	4
hsa04922	Glucagon signaling pathway	3/45	14/853	0.214286	4.0619	0.0331976	0.446568	P14618/P63098/P0DP23	PKM/PPP3R1/CALM1	3
hsa05167	Kaposi sarcoma-associated herpesvirus infection	3/45	16/853	0.1875	3.55417	0.0474337	0.446568	P63098/P10321/P0DP23	PPP3R1/HLA-C/CALM1	3
hsa04120	Ubiquitin mediated proteolysis	2/45	7/853	0.285714	5.41587	0.0482639	0.446568	P63208/P22314	SKP1/UBA1	2
