# Supplementary material for: Serum proteomic profiling of sepsis patients reveals a protein-based diagnostic model, with metabolomic insights into carbapenem-resistant Klebsiella pneumoniae infection
Source: Front Immunol. 2026 May 20;17:1818068. doi: 10.3389/fimmu.2026.1818068 (PMC13230049; doi:10.3389/fimmu.2026.1818068)
Supplement: Supplementary file 1 [file DataSheet1.zip › Supplymentary Data/Supplymentary Data 6 Mechanism Results of Trend Proteins.xlsx]

## Sheet: GO_enrichment
Term	Description	Class	GeneRatio	BgRatio	RichFactor	Fold enrichment	pvalue	p.adjust	Accession	Genes	Count
GO:0031639	plasminogen activation	BP	3/51	7/1403	0.428571	11.7899	0.00143017	0.117998	P02671/P02675/P02679	FGA/FGB/FGG	3
GO:0007155	cell adhesion	BP	16/51	206/1403	0.0776699	2.13668	0.00159457	0.117998	P02671/P02675/P02679/P02750/P04275/P10451/P19320/P24821/P78509/P78539/Q02487/Q08174/Q7Z5N4/Q9BXX0/Q9NPY3/Q9UBX5	FGA/FGB/FGG/LRG1/VWF/SPP1/VCAM1/TNC/RELN/SRPX/DSC2/PCDH1/SDK1/EMILIN2/CD93/FBLN5	16
GO:0051258	protein polymerization	BP	3/51	12/1403	0.25	6.87745	0.00789948	0.389708	P02671/P02675/P02679	FGA/FGB/FGG	3
GO:0046903	secretion	BP	5/51	43/1403	0.116279	3.19881	0.0175745	0.487387	P02679/P13667/Q5JRA6/Q8N2S1/Q9UBX5	FGG/PDIA4/MIA3/LTBP4/FBLN5	5
GO:0072657	protein localization to membrane	BP	4/51	29/1403	0.137931	3.79446	0.0187834	0.487387	P01833/P34932/P78509/Q9H173	PIGR/HSPA4/RELN/SIL1	4
GO:0003013	circulatory system process	BP	5/51	45/1403	0.111111	3.05664	0.0211146	0.487387	P02671/P02675/P02679/P02741/Q4LDE5	FGA/FGB/FGG/CRP/SVEP1	5
GO:0006457	protein folding	BP	5/51	49/1403	0.102041	2.80712	0.0295333	0.487387	P13667/P34932/P48723/Q8N2S1/Q9H173	PDIA4/HSPA4/HSPA13/LTBP4/SIL1	5
GO:0050789	regulation of biological process	BP	38/51	858/1403	0.044289	1.21838	0.0299982	0.487387	O14672/O60664/O75995/P01833/P02671/P02675/P02679/P02741/P02750/P04275/P08571/P10451/P13489/P19320/P20774/P24821/P26022/P36268/P55058/P78509/P78539/P98160/Q02487/Q03167/Q12805/Q12907/Q4LDE5/Q5JRA6/Q7Z5N4/Q8IYS5/Q8N2S1/Q8WUA8/Q9BXR6/Q9BXX0/Q9NZN4/Q9UBR2/Q9UBX5/Q9Y279	ADAM10/PLIN3/SASH3/PIGR/FGA/FGB/FGG/CRP/LRG1/VWF/CD14/SPP1/RNH1/VCAM1/OGN/TNC/PTX3/GGT2P/PLTP/RELN/SRPX/HSPG2/DSC2/TGFBR3/EFEMP1/LMAN2/SVEP1/MIA3/SDK1/OSCAR/LTBP4/TSKU/CFHR5/EMILIN2/EHD2/CTSZ/FBLN5/VSIG4	38
GO:0006950	response to stress	BP	11/51	169/1403	0.0650888	1.79058	0.0351635	0.487387	O60664/P04275/P13667/P19320/P24821/P34932/P78509/P78539/P98160/Q02487/Q03167	PLIN3/VWF/PDIA4/VCAM1/TNC/HSPA4/RELN/SRPX/HSPG2/DSC2/TGFBR3	11
GO:0072359	circulatory system development	BP	1/51	1/1403	1	27.5098	0.0363507	0.487387	P98160	HSPG2	1
GO:0097107	postsynaptic density assembly	BP	1/51	1/1403	1	27.5098	0.0363507	0.487387	P78509	RELN	1
GO:0007267	cell-cell signaling	BP	3/51	22/1403	0.136364	3.75134	0.042811	0.487387	O14672/P24821/Q08174	ADAM10/TNC/PCDH1	3
GO:0051604	protein maturation	BP	3/51	22/1403	0.136364	3.75134	0.042811	0.487387	P02671/P02675/P02679	FGA/FGB/FGG	3
GO:0007423	sensory organ development	BP	2/51	10/1403	0.2	5.50196	0.048384	0.511488	Q12805/Q8WUA8	EFEMP1/TSKU	2
GO:0005615	extracellular space	CC	31/51	544/1430	0.0569853	1.59782	0.000675202	0.0214342	A0A075B6K4/P01833/P02671/P02675/P02679/P02741/P02750/P04275/P08571/P10451/P13667/P19320/P20774/P24821/P26022/P34096/P55058/P78509/P98160/Q03167/Q12805/Q12907/Q4LDE5/Q8N2S1/Q8NBJ4/Q8WUA8/Q99542/Q9BXR6/Q9H173/Q9UBR2/Q9UBX5	IGLV3-10/PIGR/FGA/FGB/FGG/CRP/LRG1/VWF/CD14/SPP1/PDIA4/VCAM1/OGN/TNC/PTX3/RNASE4/PLTP/RELN/HSPG2/TGFBR3/EFEMP1/LMAN2/SVEP1/LTBP4/GOLM1/TSKU/MMP19/CFHR5/SIL1/CTSZ/FBLN5	31
GO:0031012	extracellular matrix	CC	17/51	220/1430	0.0772727	2.16667	0.000912092	0.0214342	P02671/P02675/P02679/P04275/P20774/P24821/P26022/P78509/P78539/P98160/Q12805/Q8N2S1/Q99542/Q9BXX0/Q9NR99/Q9UBR2/Q9UBX5	FGA/FGB/FGG/VWF/OGN/TNC/PTX3/RELN/SRPX/HSPG2/EFEMP1/LTBP4/MMP19/EMILIN2/MXRA5/CTSZ/FBLN5	17
GO:0030135	coated vesicle	CC	4/51	22/1430	0.181818	5.09804	0.00652918	0.0811191	O14672/P04275/Q12907/Q9UBR2	ADAM10/VWF/LMAN2/CTSZ	4
GO:0005783	endoplasmic reticulum	CC	11/51	137/1430	0.080292	2.25132	0.00690375	0.0811191	P02671/P02675/P04275/P13667/P19320/P36268/P48723/P78539/Q02487/Q9H173/Q9UBR2	FGA/FGB/VWF/PDIA4/VCAM1/GGT2P/HSPA13/SRPX/DSC2/SIL1/CTSZ	11
GO:0009986	cell surface	CC	10/51	129/1430	0.0775194	2.17358	0.0129422	0.121656	O14672/P02671/P02675/P02679/P13667/P19320/P78539/Q03167/Q12907/Q9NPY3	ADAM10/FGA/FGB/FGG/PDIA4/VCAM1/SRPX/TGFBR3/LMAN2/CD93	10
GO:0098965	extracellular matrix of synaptic cleft	CC	1/51	1/1430	1	28.0392	0.0356643	0.279371	P24821	TNC	1
GO:0005178	integrin binding	MF	8/46	57/1317	0.140351	4.01831	0.000539522	0.0238926	O14672/P04275/P10451/P19320/P24821/Q4LDE5/Q8N2S1/Q9UBX5	ADAM10/VWF/SPP1/VCAM1/TNC/SVEP1/LTBP4/FBLN5	8
GO:0005201	extracellular matrix structural constituent	MF	7/46	47/1317	0.148936	4.26411	0.000868821	0.0238926	P02671/P02675/P02679/P24821/P98160/Q9BXX0/Q9NR99	FGA/FGB/FGG/TNC/HSPG2/EMILIN2/MXRA5	7
GO:0005515	protein binding	MF	17/46	302/1317	0.0562914	1.61165	0.0204231	0.374424	O60664/P02675/P02679/P02741/P04275/P19320/P24821/P26022/P48723/P55058/Q03167/Q12907/Q8N2S1/Q8WUA8/Q9BXR6/Q9NPY3/Q9Y279	PLIN3/FGB/FGG/CRP/VWF/VCAM1/TNC/PTX3/HSPA13/PLTP/TGFBR3/LMAN2/LTBP4/TSKU/CFHR5/CD93/VSIG4	17
GO:0098631	cell adhesion mediator activity	MF	3/46	20/1317	0.15	4.29457	0.0299774	0.412189	P19320/Q02487/Q4LDE5	VCAM1/DSC2/SVEP1	3
GO:0030169	low-density lipoprotein particle binding	MF	2/46	10/1317	0.2	5.72609	0.0449374	0.494311	P02741/P55058	CRP/PLTP	2

## Sheet: KEGG_enrichment
Pathway	Description	GeneRatio	BgRatio	RichFactor	Fold enrichment	pvalue	p.adjust	Accession	Genes	Gene	Count
hsa04512	ECM-receptor interaction	5/25	38/853	0.131579	4.48947	0.00370867	0.140506	P24821/P78509/P98160/P10451/P04275	TNC/RELN/HSPG2/SPP1/VWF	hsa:5649;hsa:6696;hsa:3371;hsa:3339;hsa:7450	5
hsa04620	Toll-like receptor signaling pathway	2/25	5/853	0.4	13.648	0.00781821	0.140506	P10451/P08571	SPP1/CD14	hsa:6696;hsa:929	2
hsa04610	Complement and coagulation cascades	6/25	66/853	0.0909091	3.10182	0.00935786	0.140506	P02679/Q9Y279/Q9BXR6/P04275/P02671/P02675	FGG/VSIG4/CFHR5/VWF/FGA/FGB	hsa:11326;hsa:2243;hsa:2244;hsa:81494;hsa:2266;hsa:7450	6
hsa04611	Platelet activation	4/25	31/853	0.129032	4.40258	0.010587	0.140506	P04275/P02671/P02675/P02679	VWF/FGA/FGB/FGG	hsa:2244;hsa:2266;hsa:7450;hsa:2243	4
hsa04064	NF-kappa B signaling pathway	2/25	6/853	0.333333	11.3733	0.0115169	0.140506	P19320/P08571	VCAM1/CD14	hsa:7412;hsa:929	2
hsa05165	Human papillomavirus infection	4/25	36/853	0.111111	3.79111	0.0179325	0.156269	P10451/P04275/P78509/P24821	SPP1/VWF/RELN/TNC	hsa:5649;hsa:6696;hsa:3371;hsa:7450	4
hsa04613	Neutrophil extracellular trap formation	4/25	36/853	0.111111	3.79111	0.0179325	0.156269	P04275/P02671/P02675/P02679	VWF/FGA/FGB/FGG	hsa:2244;hsa:2266;hsa:7450;hsa:2243	4
hsa04929	GnRH secretion	1/25	1/853	1	34.12	0.0293083	0.223476	P10451	SPP1	hsa:6696	1
hsa05171	Coronavirus disease - COVID-19	4/25	47/853	0.0851064	2.90383	0.0435773	0.295357	P04275/P02671/P02675/P02679	VWF/FGA/FGB/FGG	hsa:2244;hsa:2266;hsa:7450;hsa:2243	4

## Sheet: DO_enrichment
ID	Description	GeneRatio	BgRatio	RichFactor	FoldEnrichment	zScore	pvalue	p.adjust	qvalue	geneID	Count	uniprot	genes
DOID:178	vascular disease	14/28	277/849	0.0505415	1.53249	1.99278	0.0396769	0.442482	0.417318	102/2243/2244/2266/1401/7450/929/6696/7412/3371/3308/5360/3339/1824	14	O14672/P02671/P02675/P02679/P02741/P04275/P08571/P10451/P19320/P24821/P34932/P55058/P98160/Q02487	ADAM10/FGA/FGB/FGG/CRP/VWF/CD14/SPP1/VCAM1/TNC/HSPA4/PLTP/HSPG2/DSC2
DOID:0050828	artery disease	13/28	230/849	0.0565217	1.71382	2.33998	0.0202406	0.388837	0.366724	102/2243/2244/2266/1401/7450/929/6696/7412/3371/5360/3339/1824	13	O14672/P02671/P02675/P02679/P02741/P04275/P08571/P10451/P19320/P24821/P55058/P98160/Q02487	ADAM10/FGA/FGB/FGG/CRP/VWF/CD14/SPP1/VCAM1/TNC/PLTP/HSPG2/DSC2
DOID:5614	eye disease	9/28	144/849	0.0625	1.89509	2.1755	0.0342852	0.435862	0.411074	102/2243/1401/7450/7412/3371/5360/2202/10516	9	O14672/P02671/P02741/P04275/P19320/P24821/P55058/Q12805/Q9UBX5	ADAM10/FGA/CRP/VWF/VCAM1/TNC/PLTP/EFEMP1/FBLN5
DOID:4194	glucose metabolism disease	9/28	142/849	0.0633803	1.92178	2.22161	0.0315339	0.435862	0.411074	2243/2244/2266/1401/7450/929/7412/3308/3339	9	P02671/P02675/P02679/P02741/P04275/P08571/P19320/P34932/P98160	FGA/FGB/FGG/CRP/VWF/CD14/VCAM1/HSPA4/HSPG2
DOID:6713	cerebrovascular disease	8/28	88/849	0.0909091	2.75649	3.21219	0.00529215	0.262843	0.247895	2244/1401/7450/929/7412/3371/3308/3339	8	P02675/P02741/P04275/P08571/P19320/P24821/P34932/P98160	FGB/CRP/VWF/CD14/VCAM1/TNC/HSPA4/HSPG2
DOID:1074	kidney failure	6/28	83/849	0.0722892	2.19191	2.10996	0.0472162	0.445933	0.420573	2243/2244/1401/7450/6696/7412	6	P02671/P02675/P02741/P04275/P10451/P19320	FGA/FGB/CRP/VWF/SPP1/VCAM1
DOID:3118	hepatobiliary disease	6/28	81/849	0.0740741	2.24603	2.17619	0.0425395	0.445933	0.420573	1401/929/6696/7412/5649/51280	6	P02741/P08571/P10451/P19320/P78509/Q8NBJ4	CRP/CD14/SPP1/VCAM1/RELN/GOLM1
DOID:104	bacterial infectious disease	6/28	43/849	0.139535	4.2309	4.01324	0.00193059	0.125927	0.118765	1401/929/6696/7412/3371/5806	6	P02741/P08571/P10451/P19320/P24821/P26022	CRP/CD14/SPP1/VCAM1/TNC/PTX3
DOID:409	liver disease	5/28	63/849	0.0793651	2.40646	2.14137	0.0497003	0.445933	0.420573	1401/6696/7412/5649/51280	5	P02741/P10451/P19320/P78509/Q8NBJ4	CRP/SPP1/VCAM1/RELN/GOLM1
DOID:3407	carotid artery disease	5/28	25/849	0.2	6.06429	4.74384	0.00090664	0.0900596	0.0849379	2244/7450/929/7412/3339	5	P02675/P04275/P08571/P19320/P98160	FGB/VWF/CD14/VCAM1/HSPG2
DOID:4960	bone marrow cancer	4/28	42/849	0.0952381	2.88776	2.316	0.0445804	0.445933	0.420573	2266/7450/6696/7412	4	P02679/P04275/P10451/P19320	FGG/VWF/SPP1/VCAM1
DOID:0070004	myeloid neoplasm	4/28	34/849	0.117647	3.56723	2.81988	0.022182	0.388837	0.366724	2266/7450/6696/7412	4	P02679/P04275/P10451/P19320	FGG/VWF/SPP1/VCAM1
DOID:520	aortic disease	4/28	34/849	0.117647	3.56723	2.81988	0.022182	0.388837	0.366724	102/1401/6696/7412	4	O14672/P02741/P10451/P19320	ADAM10/CRP/SPP1/VCAM1
DOID:6432	pulmonary hypertension	4/28	33/849	0.121212	3.67532	2.8933	0.020026	0.388837	0.366724	1401/7450/7412/3371	4	P02741/P04275/P19320/P24821	CRP/VWF/VCAM1/TNC
DOID:26	pancreas disease	4/28	26/849	0.153846	4.66484	3.50305	0.00859044	0.273456	0.257904	2243/2244/2266/7412	4	P02671/P02675/P02679/P19320	FGA/FGB/FGG/VCAM1
DOID:4989	pancreatitis	4/28	25/849	0.16	4.85143	3.60773	0.00743758	0.273456	0.257904	2243/2244/2266/7412	4	P02671/P02675/P02679/P19320	FGA/FGB/FGG/VCAM1
DOID:0050338	primary bacterial infectious disease	4/28	24/849	0.166667	5.05357	3.71811	0.00639263	0.272144	0.256667	1401/929/6696/3371	4	P02741/P08571/P10451/P24821	CRP/CD14/SPP1/TNC
DOID:399	tuberculosis	4/28	18/849	0.222222	6.7381	4.5416	0.00211286	0.125927	0.118765	1401/929/6696/3371	4	P02741/P08571/P10451/P24821	CRP/CD14/SPP1/TNC
DOID:9477	pulmonary embolism	4/28	12/849	0.333333	10.1071	5.86429	0.00039231	0.0584542	0.0551299	2243/2244/2266/7412	4	P02671/P02675/P02679/P19320	FGA/FGB/FGG/VCAM1
DOID:60001	pulmonary artery disease	4/28	12/849	0.333333	10.1071	5.86429	0.00039231	0.0584542	0.0551299	2243/2244/2266/7412	4	P02671/P02675/P02679/P19320	FGA/FGB/FGG/VCAM1
DOID:3324	mood disorder	3/28	23/849	0.130435	3.95497	2.65175	0.0365656	0.435862	0.411074	1401/7450/5649	3	P02741/P04275/P78509	CRP/VWF/RELN
DOID:2975	cystic kidney disease	3/28	23/849	0.130435	3.95497	2.65175	0.0365656	0.435862	0.411074	929/6696/3371	3	P08571/P10451/P24821	CD14/SPP1/TNC
DOID:0060056	hypersensitivity reaction disease	3/28	22/849	0.136364	4.13474	2.74957	0.0325072	0.435862	0.411074	1401/929/3371	3	P02741/P08571/P24821	CRP/CD14/TNC
DOID:2007	degeneration of macula and posterior pole	3/28	22/849	0.136364	4.13474	2.74957	0.0325072	0.435862	0.411074	1401/2202/10516	3	P02741/Q12805/Q9UBX5	CRP/EFEMP1/FBLN5
DOID:0080322	polycystic kidney disease	3/28	21/849	0.142857	4.33163	2.85336	0.0287027	0.435862	0.411074	929/6696/3371	3	P08571/P10451/P24821	CD14/SPP1/TNC
DOID:3388	periodontal disease	3/28	20/849	0.15	4.54821	2.96383	0.0251533	0.416427	0.392745	1401/929/7412	3	P02741/P08571/P19320	CRP/CD14/VCAM1
DOID:824	periodontitis	3/28	19/849	0.157895	4.78759	3.08181	0.0218596	0.388837	0.366724	1401/929/7412	3	P02741/P08571/P19320	CRP/CD14/VCAM1
DOID:1824	status epilepticus	3/28	16/849	0.1875	5.68527	3.49202	0.0135032	0.335328	0.316258	102/1401/5649	3	O14672/P02741/P78509	ADAM10/CRP/RELN
DOID:2916	hypersensitivity reaction type IV disease	3/28	16/849	0.1875	5.68527	3.49202	0.0135032	0.335328	0.316258	1401/929/3371	3	P02741/P08571/P24821	CRP/CD14/TNC
DOID:11335	sarcoidosis	3/28	14/849	0.214286	6.49745	3.82814	0.00917637	0.273456	0.257904	1401/929/3371	3	P02741/P08571/P24821	CRP/CD14/TNC
DOID:1679	cystitis	2/28	10/849	0.2	6.06429	2.97333	0.0400907	0.442482	0.417318	1401/7412	2	P02741/P19320	CRP/VCAM1

## Sheet: PPI
string1	string2	Accession1	Accession2	gene1	gene2	node1	node2	neighborhood	neighborhood_transferred	fusion	cooccurence	homology	coexpression	coexpression_transferred	experiments	experiments_transferred	database	database_transferred	textmining	textmining_transferred	combined_score
9606.ENSP00000212355	9606.ENSP00000363827	Q03167	P98160	TGFBR3	HSPG2	9606.ENSP00000212355	9606.ENSP00000363827	0	0	0	0	0	0	0	0	45	0	0	431	64	0.446
9606.ENSP00000217131	9606.ENSP00000303366	Q9UBR2	Q12907	CTSZ	LMAN2	9606.ENSP00000217131	9606.ENSP00000303366	0	0	0	0	0	55	87	0	0	500	0	296	64	0.663
9606.ENSP00000221957	9606.ENSP00000325425	O60664	Q9NZL9	PLIN3	MAT2B	9606.ENSP00000221957	9606.ENSP00000325425	0	0	0	0	0	54	52	0	53	0	0	386	52	0.415
9606.ENSP00000246006	9606.ENSP00000294728	Q9NPY3	P19320	CD93	VCAM1	9606.ENSP00000246006	9606.ENSP00000294728	0	0	0	0	0	62	0	0	113	0	0	445	0	0.497
9606.ENSP00000246006	9606.ENSP00000261405	Q9NPY3	P04275	CD93	VWF	9606.ENSP00000246006	9606.ENSP00000261405	0	0	0	0	0	243	79	0	91	0	0	245	49	0.462
9606.ENSP00000246006	9606.ENSP00000385519	Q9NPY3	P08571	CD93	CD14	9606.ENSP00000246006	9606.ENSP00000385519	0	0	0	0	0	336	0	0	0	0	0	138	71	0.421
9606.ENSP00000246006	9606.ENSP00000363869	Q9NPY3	Q9Y279	CD93	VSIG4	9606.ENSP00000246006	9606.ENSP00000363869	0	0	0	0	0	260	0	0	0	0	0	248	0	0.419
9606.ENSP00000255030	9606.ENSP00000256785	P02741	Q9BXR6	CRP	CFHR5	9606.ENSP00000255030	9606.ENSP00000256785	0	0	0	0	0	224	103	236	0	0	0	791	0	0.873
9606.ENSP00000255030	9606.ENSP00000294728	P02741	P19320	CRP	VCAM1	9606.ENSP00000255030	9606.ENSP00000294728	0	0	0	0	0	47	0	0	0	0	0	773	0	0.774
9606.ENSP00000255030	9606.ENSP00000261405	P02741	P04275	CRP	VWF	9606.ENSP00000255030	9606.ENSP00000261405	0	0	0	0	0	0	0	0	0	0	0	772	0	0.772
9606.ENSP00000255030	9606.ENSP00000306099	P02741	P02675	CRP	FGB	9606.ENSP00000255030	9606.ENSP00000306099	0	0	0	0	0	246	86	0	0	0	0	598	0	0.698
9606.ENSP00000255030	9606.ENSP00000498441	P02741	P02671	CRP	FGA	9606.ENSP00000255030	9606.ENSP00000498441	0	0	0	0	0	282	144	0	0	0	0	367	0	0.576
9606.ENSP00000255030	9606.ENSP00000378517	P02741	P10451	CRP	SPP1	9606.ENSP00000255030	9606.ENSP00000378517	0	0	0	0	0	0	83	0	0	0	0	509	0	0.53
9606.ENSP00000255030	9606.ENSP00000302961	P02741	P34932	CRP	HSPA4	9606.ENSP00000255030	9606.ENSP00000302961	0	0	0	0	0	0	0	0	0	0	0	514	0	0.514
9606.ENSP00000255030	9606.ENSP00000302621	P02741	P02750	CRP	LRG1	9606.ENSP00000255030	9606.ENSP00000302621	0	0	0	0	0	54	87	0	0	0	0	474	0	0.506
9606.ENSP00000255030	9606.ENSP00000295927	P02741	P26022	CRP	PTX3	9606.ENSP00000255030	9606.ENSP00000295927	0	0	0	0	660	0	0	236	0	0	0	290	93	0.465
9606.ENSP00000255030	9606.ENSP00000336829	P02741	P02679	CRP	FGG	9606.ENSP00000255030	9606.ENSP00000336829	0	0	0	0	0	219	110	0	0	0	0	270	65	0.462
9606.ENSP00000256785	9606.ENSP00000295927	Q9BXR6	P26022	CFHR5	PTX3	9606.ENSP00000256785	9606.ENSP00000295927	0	0	0	0	0	0	48	0	0	0	0	916	0	0.916
9606.ENSP00000256785	9606.ENSP00000498441	Q9BXR6	P02671	CFHR5	FGA	9606.ENSP00000256785	9606.ENSP00000498441	0	0	0	0	0	97	623	0	94	0	0	78	81	0.691
9606.ENSP00000256785	9606.ENSP00000336829	Q9BXR6	P02679	CFHR5	FGG	9606.ENSP00000256785	9606.ENSP00000336829	0	0	0	0	0	85	238	0	94	0	0	135	179	0.469
9606.ENSP00000256785	9606.ENSP00000306099	Q9BXR6	P02675	CFHR5	FGB	9606.ENSP00000256785	9606.ENSP00000306099	0	0	0	0	0	111	240	0	94	0	0	136	129	0.455
9606.ENSP00000261405	9606.ENSP00000306099	P04275	P02675	VWF	FGB	9606.ENSP00000261405	9606.ENSP00000306099	0	0	0	0	0	0	0	0	46	400	0	804	42	0.878
9606.ENSP00000261405	9606.ENSP00000498441	P04275	P02671	VWF	FGA	9606.ENSP00000261405	9606.ENSP00000498441	0	0	0	0	0	0	0	0	46	400	0	786	42	0.866
9606.ENSP00000261405	9606.ENSP00000336829	P04275	P02679	VWF	FGG	9606.ENSP00000261405	9606.ENSP00000336829	0	0	0	0	0	0	0	0	46	400	0	780	42	0.863
9606.ENSP00000261405	9606.ENSP00000294728	P04275	P19320	VWF	VCAM1	9606.ENSP00000261405	9606.ENSP00000294728	0	0	0	0	0	83	0	0	0	0	0	851	0	0.857
9606.ENSP00000261405	9606.ENSP00000363593	P04275	Q4LDE5	VWF	SVEP1	9606.ENSP00000261405	9606.ENSP00000363593	0	0	0	0	0	81	105	0	91	0	0	826	73	0.857
9606.ENSP00000261405	9606.ENSP00000378517	P04275	P10451	VWF	SPP1	9606.ENSP00000261405	9606.ENSP00000378517	0	0	0	0	0	74	54	0	0	0	0	798	0	0.807
9606.ENSP00000261405	9606.ENSP00000302961	P04275	P34932	VWF	HSPA4	9606.ENSP00000261405	9606.ENSP00000302961	0	0	0	0	0	0	60	0	45	0	0	506	57	0.525
9606.ENSP00000261405	9606.ENSP00000363827	P04275	P98160	VWF	HSPG2	9606.ENSP00000261405	9606.ENSP00000363827	0	0	0	0	0	75	0	0	0	0	0	399	115	0.465
9606.ENSP00000261405	9606.ENSP00000345008	P04275	Q9UBX5	VWF	FBLN5	9606.ENSP00000261405	9606.ENSP00000345008	0	0	0	0	0	127	107	0	91	0	0	269	80	0.436
9606.ENSP00000265131	9606.ENSP00000378517	P24821	P10451	TNC	SPP1	9606.ENSP00000265131	9606.ENSP00000378517	0	0	0	0	0	86	103	0	0	0	0	448	0	0.507
9606.ENSP00000265195	9606.ENSP00000302961	Q9H173	P34932	SIL1	HSPA4	9606.ENSP00000265195	9606.ENSP00000302961	0	0	0	0	0	56	104	0	301	0	0	701	211	0.835
9606.ENSP00000265195	9606.ENSP00000499129	Q9H173	P13667	SIL1	PDIA4	9606.ENSP00000265195	9606.ENSP00000499129	0	0	0	0	0	82	69	219	46	0	0	300	130	0.521
9606.ENSP00000265195	9606.ENSP00000285667	Q9H173	P48723	SIL1	HSPA13	9606.ENSP00000265195	9606.ENSP00000285667	0	0	0	0	0	83	109	0	254	0	0	147	102	0.448
9606.ENSP00000285667	9606.ENSP00000302961	P48723	P34932	HSPA13	HSPA4	9606.ENSP00000285667	9606.ENSP00000302961	0	0	0	161	714	68	56	0	93	500	0	406	53	0.758
9606.ENSP00000285667	9606.ENSP00000434847	P48723	Q8WUA8	HSPA13	TSKU	9606.ENSP00000285667	9606.ENSP00000434847	0	0	0	0	0	0	0	0	102	0	0	114	338	0.427
9606.ENSP00000294728	9606.ENSP00000378517	P19320	P10451	VCAM1	SPP1	9606.ENSP00000294728	9606.ENSP00000378517	0	0	0	0	0	67	0	0	0	0	0	738	46	0.746
9606.ENSP00000294728	9606.ENSP00000345008	P19320	Q9UBX5	VCAM1	FBLN5	9606.ENSP00000294728	9606.ENSP00000345008	0	0	0	0	0	81	0	0	113	0	0	463	0	0.524
9606.ENSP00000294728	9606.ENSP00000295927	P19320	P26022	VCAM1	PTX3	9606.ENSP00000294728	9606.ENSP00000295927	0	0	0	0	0	82	0	0	0	0	0	410	0	0.435
9606.ENSP00000295927	9606.ENSP00000378517	P26022	P10451	PTX3	SPP1	9606.ENSP00000295927	9606.ENSP00000378517	0	0	0	0	0	58	0	0	0	0	0	420	0	0.43
9606.ENSP00000302961	9606.ENSP00000499129	P34932	P13667	HSPA4	PDIA4	9606.ENSP00000302961	9606.ENSP00000499129	0	0	0	0	0	60	61	0	100	0	0	370	91	0.462
9606.ENSP00000303366	9606.ENSP00000499129	Q12907	P13667	LMAN2	PDIA4	9606.ENSP00000303366	9606.ENSP00000499129	0	0	0	0	0	149	104	219	0	0	0	199	51	0.464
9606.ENSP00000306099	9606.ENSP00000498441	P02675	P02671	FGB	FGA	9606.ENSP00000306099	9606.ENSP00000498441	0	0	0	0	737	999	0	984	848	900	0	956	72	0.999
9606.ENSP00000306099	9606.ENSP00000336829	P02675	P02679	FGB	FGG	9606.ENSP00000306099	9606.ENSP00000336829	0	0	0	0	796	999	0	946	889	900	0	936	50	0.999
9606.ENSP00000306099	9606.ENSP00000385519	P02675	P08571	FGB	CD14	9606.ENSP00000306099	9606.ENSP00000385519	0	0	0	0	0	49	0	0	0	500	0	165	0	0.568
9606.ENSP00000311905	9606.ENSP00000345008	Q8N2S1	Q9UBX5	LTBP4	FBLN5	9606.ENSP00000311905	9606.ENSP00000345008	0	0	0	0	667	74	0	165	46	0	0	524	0	0.601
9606.ENSP00000336829	9606.ENSP00000498441	P02679	P02671	FGG	FGA	9606.ENSP00000336829	9606.ENSP00000498441	0	0	0	0	757	999	0	984	848	900	0	938	80	0.999
9606.ENSP00000336829	9606.ENSP00000385519	P02679	P08571	FGG	CD14	9606.ENSP00000336829	9606.ENSP00000385519	0	0	0	0	0	49	0	0	0	500	0	125	0	0.547
9606.ENSP00000336829	9606.ENSP00000348888	P02679	P01833	FGG	PIGR	9606.ENSP00000336829	9606.ENSP00000348888	0	0	0	0	0	0	111	0	0	0	0	387	53	0.438
9606.ENSP00000345008	9606.ENSP00000378058	Q9UBX5	Q12805	FBLN5	EFEMP1	9606.ENSP00000345008	9606.ENSP00000378058	0	0	0	79	918	138	87	0	0	500	0	109	0	0.618
9606.ENSP00000345008	9606.ENSP00000364711	Q9UBX5	P20774	FBLN5	OGN	9606.ENSP00000345008	9606.ENSP00000364711	0	0	0	0	0	129	194	0	99	0	0	322	90	0.538
9606.ENSP00000345008	9606.ENSP00000363827	Q9UBX5	P98160	FBLN5	HSPG2	9606.ENSP00000345008	9606.ENSP00000363827	0	0	0	0	0	85	0	0	45	0	0	397	64	0.44
9606.ENSP00000363827	9606.ENSP00000498441	P98160	P02671	HSPG2	FGA	9606.ENSP00000363827	9606.ENSP00000498441	0	0	0	0	0	42	46	0	0	500	0	138	52	0.558
9606.ENSP00000363827	9606.ENSP00000364711	P98160	P20774	HSPG2	OGN	9606.ENSP00000363827	9606.ENSP00000364711	0	0	0	0	0	56	0	0	0	0	0	472	72	0.497
9606.ENSP00000363869	9606.ENSP00000385519	Q9Y279	P08571	VSIG4	CD14	9606.ENSP00000363869	9606.ENSP00000385519	0	0	0	0	0	432	0	0	0	0	0	0	0	0.432
9606.ENSP00000364711	9606.ENSP00000378517	P20774	P10451	OGN	SPP1	9606.ENSP00000364711	9606.ENSP00000378517	0	0	0	0	0	0	0	0	0	0	0	417	70	0.434
9606.ENSP00000364711	9606.ENSP00000378058	P20774	Q12805	OGN	EFEMP1	9606.ENSP00000364711	9606.ENSP00000378058	0	0	0	0	0	74	133	0	99	0	0	285	0	0.413
9606.ENSP00000378058	9606.ENSP00000378517	Q12805	P10451	EFEMP1	SPP1	9606.ENSP00000378058	9606.ENSP00000378517	0	0	0	0	0	44	64	0	0	0	0	418	0	0.433
9606.ENSP00000385519	9606.ENSP00000498441	P08571	P02671	CD14	FGA	9606.ENSP00000385519	9606.ENSP00000498441	0	0	0	0	0	45	0	0	0	500	0	195	0	0.582
9606.ENSP00000433999	9606.ENSP00000452245	P13489	P34096	RNH1	RNASE4	9606.ENSP00000433999	9606.ENSP00000452245	0	0	0	0	0	42	59	165	302	0	0	0	0	0.404

## Sheet: Immune_protein
Protein	Genes	entrizid	Name	Category
A0A075B6K4	IGLV3-10	28803	immunoglobulin lambda variable 3-10	BCRSignalingPathway
A0A0C4DH35	IGHV3-35	28432	immunoglobulin heavy variable 3-35 (non-functional)	BCRSignalingPathway
P02671	FGA	2243	fibrinogen alpha chain	Antimicrobials
P02741	CRP	1401	C-reactive protein	Antimicrobials
P08571	CD14	929	CD14 molecule	Antimicrobials
P10451	SPP1	6696	secreted phosphoprotein 1	Cytokines
P19320	VCAM1	7412	vascular cell adhesion molecule 1	Antimicrobials
P20774	OGN	4969	osteoglycin	Cytokines
P24821	TNC	3371	tenascin C	Chemokines
P24821	TNC	3371	tenascin C	Cytokines
P26022	PTX3	5806	pentraxin 3	Antimicrobials
P34932	HSPA4	3308	heat shock protein family A (Hsp70) member 4	Antigen_Processing_and_Presentation
P55058	PLTP	5360	phospholipid transfer protein	Antimicrobials
Q03167	TGFBR3	7049	transforming growth factor beta receptor 3	Cytokine_Receptors
Q03167	TGFBR3	7049	transforming growth factor beta receptor 3	TGFb_Family_Member_Receptor
Q8N2S1	LTBP4	8425	latent transforming growth factor beta binding protein 4	Cytokines

## Sheet: KEGG_enrichment_Immune_protein
Pathway	Description	GeneRatio	BgRatio	RichFactor	Fold enrichment	pvalue	p.adjust	Accession	Genes	Gene	Count
hsa04620	Toll-like receptor signaling pathway	2/7	5/853	0.4	48.7429	0.000571144	0.0157871	P10451/P08571	SPP1/CD14	hsa:929;hsa:6696	2
hsa04064	NF-kappa B signaling pathway	2/7	6/853	0.333333	40.619	0.000853356	0.0157871	P08571/P19320	CD14/VCAM1	hsa:7412;hsa:929	2
hsa05417	Lipid and atherosclerosis	3/7	35/853	0.0857143	10.4449	0.00198213	0.0244463	P08571/P19320/P34932	CD14/VCAM1/HSPA4	hsa:7412;hsa:929;hsa:3308	3
hsa04929	GnRH secretion	1/7	1/853	1	121.857	0.00820633	0.0759086	P10451	SPP1	hsa:6696	1
hsa05165	Human papillomavirus infection	2/7	36/853	0.0555556	6.76984	0.0318336	0.217319	P24821/P10451	TNC/SPP1	hsa:3371;hsa:6696	2
hsa04512	ECM-receptor interaction	2/7	38/853	0.0526316	6.41353	0.0352409	0.217319	P24821/P10451	TNC/SPP1	hsa:3371;hsa:6696	2
hsa05221	Acute myeloid leukemia	1/7	6/853	0.166667	20.3095	0.0483779	0.233981	P08571	CD14	hsa:929	1

## Sheet: HPA_information
Gene	RNA tissue specific nTPM	RNA tissue specificity	RNA tissue distribution
IGLV3-10	intestine: 305.5;lymphoid tissue: 684.8;stomach 1: 280.3	Tissue enhanced	Detected in many
IGHV3-35	intestine: 13.7;lymphoid tissue: 12.4;salivary gland: 7.3;stomach 1: 16.3;urinary bladder: 19.8	Group enriched	Detected in some
ADAM10		Low tissue specificity	Detected in all
PLIN3		Low tissue specificity	Detected in all
SASH3	bone marrow: 106.9;intestine: 35.6;lymphoid tissue: 117.7	Group enriched	Detected in many
PIGR	intestine: 2560.5;salivary gland: 1591.8	Tissue enhanced	Detected in many
FGA	liver: 17848.7	Tissue enriched	Detected in many
FGB	liver: 17393.5	Tissue enriched	Detected in some
FGG	liver: 16058.1	Tissue enriched	Detected in many
CRP	liver: 9151.6	Tissue enriched	Detected in some
LRG1	liver: 920.6	Tissue enriched	Detected in many
VWF		Low tissue specificity	Detected in many
CD14	liver: 347.3	Tissue enhanced	Detected in all
SPP1	brain: 1980.6;gallbladder: 2349.6;kidney: 3486.9;placenta: 2701.1	Tissue enhanced	Detected in many
RNH1		Low tissue specificity	Detected in all
PDIA4		Low tissue specificity	Detected in all
VCAM1	lymphoid tissue: 379.4	Tissue enriched	Detected in all
OGN	cervix: 208.3;ovary: 229.6	Tissue enhanced	Detected in many
TNC	lymphoid tissue: 215.1;smooth muscle: 461.1	Tissue enhanced	Detected in all
PTX3	adipose tissue: 224.0;urinary bladder: 184.6	Tissue enhanced	Detected in many
RNASE4	liver: 463.8	Tissue enriched	Detected in all
HSPA4		Low tissue specificity	Detected in all
HSPA13		Low tissue specificity	Detected in all
PLTP		Low tissue specificity	Detected in all
RELN	brain: 68.5	Tissue enriched	Detected in some
SRPX	adipose tissue: 208.3	Tissue enhanced	Detected in many
HSPG2		Low tissue specificity	Detected in many
DSC2	esophagus: 165.7;vagina: 94.4	Tissue enhanced	Detected in many
TGFBR3		Low tissue specificity	Detected in all
PCDH1		Low tissue specificity	Detected in all
EFEMP1		Low tissue specificity	Detected in many
LMAN2		Low tissue specificity	Detected in all
SVEP1	adipose tissue: 35.5;placenta: 60.0	Tissue enhanced	Detected in many
MIA3		Low tissue specificity	Detected in all
SDK1	pancreas: 12.1	Tissue enhanced	Detected in many
OSCAR	bone marrow: 13.2;lung: 27.5;lymphoid tissue: 29.0	Group enriched	Detected in many
LTBP4		Low tissue specificity	Detected in all
GOLM1	stomach 1: 386.1	Tissue enhanced	Detected in all
TSKU	liver: 230.2	Tissue enhanced	Detected in all
MMP19	adipose tissue: 56.6	Tissue enhanced	Detected in many
CFHR5	liver: 162.0	Tissue enriched	Detected in single
EMILIN2	parathyroid gland: 73.7	Tissue enhanced	Detected in many
SIL1		Low tissue specificity	Detected in all
CD93	placenta: 133.0	Tissue enhanced	Detected in all
MXRA5	cervix: 33.7	Tissue enhanced	Detected in many
MAT2B		Low tissue specificity	Detected in all
EHD2		Low tissue specificity	Detected in many
CTSZ		Low tissue specificity	Detected in all
FBLN5		Low tissue specificity	Detected in many
VSIG4	lung: 160.9	Tissue enhanced	Detected in all

## Sheet: drug_protein_interaction
gene_claim_name	gene_concept_id	gene_name	interaction_source_db_name	interaction_source_db_version	interaction_type	interaction_score	drug_claim_name	drug_concept_id	drug_name	approved	immunotherapy	anti_neoplastic	type
TNC	hgnc:5318	TNC	ChEMBL	32	binder	7.37251	F16SIP 131I	chembl:CHEMBL2109584	F16SIP 131I	False	False	False	Disease
HSPA4	hgnc:5237	HSPA4	NCI	14-Sep-17		0.0806841	HEPARIN	rxcui:104466	TINZAPARIN SODIUM	True	False	False
PLTP	hgnc:9093	PLTP	NCI	14-Sep-17		4.915	VITAMIN E	rxcui:11256	VITAMIN E	True	False	False	IonChannel
TGFBR3	hgnc:11774	TGFBR3	NCI	14-Sep-17		2.949	TGF-BETA 2	ncit:C1286	RECOMBINANT TRANSFORMING GROWTH FACTOR-BETA-2	False	False	False
VWF	hgnc:12726	VWF	NCI	14-Sep-17		0.258684	MITOMYCIN	rxcui:632	MITOMYCIN	True	False	True	Disease
UNIPROT:O60664	hgnc:16893	PLIN3	TdgClinicalTrial	14-Jan		29.49	IDURSULFASE	rxcui:644101	IDURSULFASE	True	False	False
HSPA4	hgnc:5237	HSPA4	NCI	14-Sep-17		0.10551	ARSENIC TRIOXIDE	rxcui:18330	ARSENIC TRIOXIDE	True	False	True
HSPA4	hgnc:5237	HSPA4	NCI	14-Sep-17		0.0548652	NIFEDIPINE	rxcui:7417	NIFEDIPINE	True	False	False
HSPA4	hgnc:5237	HSPA4	NCI	14-Sep-17		0.0979735	SALINE	rxcui:9863	SODIUM CHLORIDE	True	False	False
SPP1	hgnc:11255	SPP1	NCI	14-Sep-17		1.40429	CALCITONIN	rxcui:1311287	CALCITONIN	True	False	False
TGFBR3	hgnc:11774	TGFBR3	NCI	14-Sep-17		0.175536	DEXAMETHASONE	rxcui:3264	DEXAMETHASONE	True	False	True
SPP1	hgnc:11255	SPP1	PharmGKB	5-Jun-23		0.842572	pamidronate	rxcui:11473	PAMIDRONATE	True	False	False
TGFBR3	hgnc:11774	TGFBR3	PharmGKB	5-Jun-23		0.160272	antidepressants	ncit:C265	ANTIDEPRESSANT AGENT	False	False	False
UNIPROT:O14672	hgnc:188	ADAM10	TdgClinicalTrial	14-Jan		9.83001	INCB7839	drugbank:DB05033	INCB7839	False	False	False	Disease
VWF	hgnc:12726	VWF	ChEMBL	32	positive modulator	3.10421	VONICOG ALFA	rxcui:1812589	VONICOG ALFA	True	False	False	Disease
VWF	hgnc:12726	VWF	NCI	14-Sep-17		0.182601	PENTOXIFYLLINE	rxcui:8013	PENTOXIFYLLINE	True	False	False	Disease
UNIPROT:P98160	hgnc:5273	HSPG2	TdgClinicalTrial	14-Jan		2.80857	PALIFERMIN	rxcui:196319	PALIFERMIN	True	False	False	Disease
TNC	hgnc:5318	TNC	ChEMBL	32	other/unknown	7.37251	TENATUMOMAB	ncit:C88600	TENATUMOMAB	False	False	False	Disease
SPP1	hgnc:11255	SPP1	ChEMBL	32	inhibitor	4.21286	ASK-8007	chembl:CHEMBL2109530	ASK-8007	False	False	False
HSPA4	hgnc:5237	HSPA4	NCI	14-Sep-17		0.914419	POH	ncit:C1461	PERILLYL ALCOHOL	False	False	False
HSPA4	hgnc:5237	HSPA4	NCI	14-Sep-17		0.040342	CYTARABINE	rxcui:3041	CYTARABINE	True	False	True
HSPA4	hgnc:5237	HSPA4	NCI	14-Sep-17		0.133817	LITHIUM	rxcui:6448	LITHIUM	True	False	False
SPP1	hgnc:11255	SPP1	NCI	14-Sep-17		0.337029	TACROLIMUS	rxcui:235991	ANHYDROUS TACROLIMUS	True	True	False
SPP1	hgnc:11255	SPP1	NCI	14-Sep-17		0.936191	CHONDROITIN SULFATE	rxcui:2473	CHONDROITIN SULFATES	True	False	False
VWF	hgnc:12726	VWF	NCI	14-Sep-17		0.182601	HEPARIN	rxcui:104466	TINZAPARIN SODIUM	True	False	False	Disease
UNIPROT:P24821	hgnc:5318	TNC	TdgClinicalTrial	14-Jan		7.37251	NEURADIAB	ncit:C2488	IODINE I 131 MONOCLONAL ANTIBODY 81C6	False	False	False	Disease
CRP	hgnc:2367	CRP	PharmGKB	5-Jun-23		1.31067	adalimumab	rxcui:2103477	ADALIMUMAB-ADBM	True	False	False	Disease
VWF	hgnc:12726	VWF	ChEMBL	32	inhibitor	9.31264	CAPLACIZUMAB	rxcui:2110604	CAPLACIZUMAB-YHDP	True	False	False	Disease
TNC	hgnc:5318	TNC	ChEMBL	32	other/unknown	7.37251	F16IL2	chembl:CHEMBL2109583	F16IL2	False	False	False	Disease
HSPA4	hgnc:5237	HSPA4	NCI	14-Sep-17		0.171454	ENALAPRIL	rxcui:203123	ENALAPRIL MALEATE	True	False	False
HSPA4	hgnc:5237	HSPA4	NCI	14-Sep-17		0.137163	HYDRALAZINE	rxcui:5470	HYDRALAZINE	True	False	False
VCAM1	hgnc:12663	VCAM1	NCI	14-Sep-17		1.31067	PHORBOL MYRISTATE ACETATE	iuphar.ligand:2341	PHORBOL 12-MYRISTATE 13-ACETATE	False	False	False	Receptor
VCAM1	hgnc:12663	VCAM1	NCI	14-Sep-17		0.234048	DEXAMETHASONE	rxcui:3264	DEXAMETHASONE	True	False	True	Receptor
MONOCYTE DIFFERENTIATION ANTIGEN CD14	hgnc:1628	CD14	TTD	2020.06.01		58.9801	IC14	chembl:CHEMBL2109330	IC14	False	False	False	Disease
TGFBR3	hgnc:11774	TGFBR3	NCI	14-Sep-17		2.4575	RANTES	ncit:C1211	RECOMBINANT RANTES	False	False	False
SPP1	hgnc:11255	SPP1	NCI	14-Sep-17		0.324066	TYROSINE KINASE INHIBITOR	ncit:C1967	TYROSINE KINASE INHIBITOR	False	False	False
FGB	hgnc:3662	FGB	ChEMBL	32	positive modulator	1.78727	FIBRINOGEN, HUMAN	rxcui:2264108	FIBRINOGEN, HUMAN	True	False	False
HSPA4	hgnc:5237	HSPA4	NCI	14-Sep-17		0.228605	NIMESULIDE	rxcui:53694	NIMESULIDE	False	False	False
HSPA4	hgnc:5237	HSPA4	NCI	14-Sep-17		0.685815	PHOSPHODIESTERASE INHIBITOR	ncit:C744	PHOSPHODIESTERASE INHIBITOR	False	False	False
PLTP	hgnc:9093	PLTP	NCI	14-Sep-17		0.786401	SIMVASTATIN	rxcui:36567	SIMVASTATIN	True	False	True	IonChannel
SPP1	hgnc:11255	SPP1	NCI	14-Sep-17		0.100306	RETINOIC ACID	rxcui:10753	TRETINOIN	True	False	True
SPP1	hgnc:11255	SPP1	NCI	14-Sep-17		0.468096	IMMUNOSUPPRESSANT	ncit:C574	IMMUNOSUPPRESSANT	False	False	False
UNIPROT:P02671	hgnc:3661	FGA	TdgClinicalTrial	14-Jan		3.57455	ALTEPLASE	rxcui:8410	ALTEPLASE	True	False	False
UNIPROT:P04275	hgnc:12726	VWF	TdgClinicalTrial	14-Jan		6.20843	ARC1779	ncit:C95742	EGAPTIVON PEGOL	False	False	False	Disease
HSPA4	hgnc:5237	HSPA4	NCI	14-Sep-17		0.083129	EPO	rxcui:105694	EPOETIN ALFA	True	False	False
HSPA4	hgnc:5237	HSPA4	NCI	14-Sep-17		0.130631	CHLORPROMAZINE	rxcui:2403	CHLORPROMAZINE	True	False	False
FGG	hgnc:3694	FGG	ChEMBL	32	positive modulator	2.4575	FIBRINOGEN, HUMAN	rxcui:2264108	FIBRINOGEN, HUMAN	True	False	False
HSPA4	hgnc:5237	HSPA4	NCI	14-Sep-17		0.342907	KETANSERIN	rxcui:6131	KETANSERIN	False	False	False
TGFBR3	hgnc:11774	TGFBR3	NCI	14-Sep-17		1.34046	BFGF	ncit:C1674	RECOMBINANT FIBROBLAST GROWTH FACTOR 2	False	False	False
VWF	hgnc:12726	VWF	NCI	14-Sep-17		0.214084	WARFARIN	rxcui:11289	WARFARIN	True	False	False	Disease
FGB	hgnc:3662	FGB	PharmGKB	5-Jun-23		2.14473	tirofiban	rxcui:73137	TIROFIBAN	True	False	False
CRP	hgnc:2367	CRP	PharmGKB	5-Jun-23		1.35586	warfarin	rxcui:11289	WARFARIN	True	False	False	Disease
UNIPROT:P02671	hgnc:3661	FGA	TdgClinicalTrial	14-Jan		3.57455	ALFIMEPRASE	ncit:C79877	ALFIMEPRASE	False	False	False
UNIPROT:P02679	hgnc:3694	FGG	TdgClinicalTrial	14-Jan		4.915	ALFIMEPRASE	ncit:C79877	ALFIMEPRASE	False	False	False
HSPA4	hgnc:5237	HSPA4	NCI	14-Sep-17		1.37163	GDNF	iuphar.ligand:4940	GDNF	False	False	False
FGB	hgnc:3662	FGB	ChEMBL	32	binder	5.36182	BICIROMAB BRALLOBARBITAL	chembl:CHEMBL2109283	BICIROMAB BRALLOBARBITAL	False	False	False
HSPA4	hgnc:5237	HSPA4	NCI	14-Sep-17		0.45721	DDC	rxcui:3363	ZALCITABINE	True	False	False
FGA	hgnc:3661	FGA	ChEMBL	32	positive modulator	1.78727	FIBRINOGEN, HUMAN	rxcui:2264108	FIBRINOGEN, HUMAN	True	False	False
CD14	hgnc:1628	CD14	NCI	14-Sep-17		0.914419	LOVASTATIN	rxcui:6472	LOVASTATIN	True	False	True	Disease
HSPA4	hgnc:5237	HSPA4	NCI	14-Sep-17		0.161368	DEFEROXAMINE	rxcui:3131	DEFEROXAMINE	True	False	False
HSPA4	hgnc:5237	HSPA4	NCI	14-Sep-17		0.0442461	HALOPERIDOL	rxcui:26420	HALOPERIDOL DECANOATE	True	False	False
HSPA4	hgnc:5237	HSPA4	NCI	14-Sep-17		0.182884	RANITIDINE	rxcui:203136	RANITIDINE HYDROCHLORIDE	True	False	False
HSPA4	hgnc:5237	HSPA4	NCI	14-Sep-17		0.685815	PUROMYCIN	ncit:C787	PUROMYCIN	False	False	False
VWF	hgnc:12726	VWF	NCI	14-Sep-17		0.202449	STREPTOZOCIN	rxcui:10114	STREPTOZOCIN	True	False	False	Disease
FGG	hgnc:3694	FGG	PharmGKB	5-Jun-23		2.949	tirofiban	rxcui:73137	TIROFIBAN	True	False	False
UNIPROT:P02671	hgnc:3661	FGA	TdgClinicalTrial	14-Jan		1.78727	ANISTREPLASE	rxcui:40028	ANISTREPLASE	True	False	False
CRP	hgnc:2367	CRP	PharmGKB	5-Jun-23		1.5728	rosuvastatin	rxcui:301542	ROSUVASTATIN	True	False	False	Disease
UNIPROT:P04275	hgnc:12726	VWF	TdgClinicalTrial	14-Jan		0.776053	ANTIHEMOPHILIC FACTOR	rxcui:1300486	ANTIHEMOPHILIC FACTOR, HUMAN RECOMBINANT	True	False	False	Disease
VWF	hgnc:12726	VWF	NCI	14-Sep-17		0.413895	N-ACETYLCYSTEINE	rxcui:197	ACETYLCYSTEINE	True	False	False	Disease
HSPA4	hgnc:5237	HSPA4	NCI	14-Sep-17		0.042204	CELECOXIB	rxcui:140587	CELECOXIB	True	False	True
SPP1	hgnc:11255	SPP1	NCI	14-Sep-17		1.68514	PROTEIN PHOSPHATASE INHIBITOR	ncit:C2159	PROTEIN PHOSPHATASE INHIBITOR	False	False	False
TGFBR3	hgnc:11774	TGFBR3	NCI	14-Sep-17		0.175536	RETINOIC ACID	rxcui:10753	TRETINOIN	True	False	True
VWF	hgnc:12726	VWF	NCI	14-Sep-17		3.10421	TNP-470	drugbank:DB08633	TNP-470	False	False	False	Disease
FGA	hgnc:3661	FGA	PharmGKB	5-Jun-23		2.14473	tirofiban	rxcui:73137	TIROFIBAN	True	False	False
VCAM1	hgnc:12663	VCAM1	NCI	14-Sep-17		0.561715	6-MERCAPTOPURINE	rxcui:103	MERCAPTOPURINE	True	False	True	Receptor
UNIPROT:P02675	hgnc:3662	FGB	TdgClinicalTrial	14-Jan		3.57455	ALFIMEPRASE	ncit:C79877	ALFIMEPRASE	False	False	False
FGG	hgnc:3694	FGG	ChEMBL	32	cleavage	2.4575	PLASMINOGEN	rxcui:2557200	PLASMINOGEN	True	False	False
ADAM10	hgnc:188	ADAM10	DTC	5-Jun-23		4.915	MARIMASTAT	ncit:C1652	MARIMASTAT	False	False	True	Disease
HSPA4	hgnc:5237	HSPA4	NCI	14-Sep-17		0.21102	PHENYLEPHRINE	rxcui:8163	PHENYLEPHRINE	True	False	False
UNIPROT:P02671	hgnc:3661	FGA	TdgClinicalTrial	14-Jan		5.36182	RETEPLASE	rxcui:76895	RETEPLASE	True	False	False
UNIPROT:P02671	hgnc:3661	FGA	TEND	1-Aug-11		3.57455	ALTEPLASE	rxcui:8410	ALTEPLASE	True	False	False
UNIPROT:P02671	hgnc:3661	FGA	TEND	1-Aug-11		5.36182	RETEPLASE	rxcui:76895	RETEPLASE	True	False	False
VWF	hgnc:12726	VWF	ChEMBL	32	inhibitor	6.20843	EGAPTIVON PEGOL	ncit:C95742	EGAPTIVON PEGOL	False	False	False	Disease
TNC	hgnc:5318	TNC	CIViC	5-Jun-23		0.0810166	GEMCITABINE	rxcui:12574	GEMCITABINE	True	False	True	Disease
VWF	hgnc:12726	VWF	NCI	14-Sep-17		1.03474	VITAMIN B6	rxcui:42954	VITAMIN B6	True	False	False	Disease
VWF	hgnc:12726	VWF	NCI	14-Sep-17		0.167795	THALIDOMIDE	rxcui:10432	THALIDOMIDE	True	True	True	Disease
FGG	hgnc:3694	FGG	PharmGKB	5-Jun-23		2.949	eptifibatide	rxcui:75635	EPTIFIBATIDE	True	False	False
FGG	hgnc:3694	FGG	ChEMBL	32	cleavage	4.915	ALFIMEPRASE	ncit:C79877	ALFIMEPRASE	False	False	False
FGA	hgnc:3661	FGA	ChEMBL	32	cleavage	3.57455	ALFIMEPRASE	ncit:C79877	ALFIMEPRASE	False	False	False
HSPA4	hgnc:5237	HSPA4	NCI	14-Sep-17		0.0945951	ISOPROTERENOL	rxcui:6054	ISOPROTERENOL	True	False	False
FGB	hgnc:3662	FGB	PharmGKB	5-Jun-23		2.14473	eptifibatide	rxcui:75635	EPTIFIBATIDE	True	False	False
TROPONIN C	hgnc:5318	TNC	TTD	2020.06.01		1.05322	Levosimendan	rxcui:73107	LEVOSIMENDAN	True	False	False	Disease
FGB	hgnc:3662	FGB	ChEMBL	32	cleavage	1.78727	PLASMINOGEN	rxcui:2557200	PLASMINOGEN	True	False	False
HSPA4	hgnc:5237	HSPA4	NCI	14-Sep-17		0.0184111	CISPLATIN	rxcui:2555	CISPLATIN	True	False	True
TNC	hgnc:5318	TNC	ChEMBL	32	binder	7.37251	81C6 131I	chembl:CHEMBL2109582	81C6 131I	False	False	False	Disease
HSPA4	hgnc:5237	HSPA4	NCI	14-Sep-17		0.0571512	GOSSYPOL	ncit:C529	GOSSYPOL	False	False	False
HSPA4	hgnc:5237	HSPA4	NCI	14-Sep-17		0.45721	THIABENDAZOLE	rxcui:10450	THIABENDAZOLE	True	False	False
HSPA4	hgnc:5237	HSPA4	NCI	14-Sep-17		0.0322736	BORTEZOMIB	rxcui:358258	BORTEZOMIB	True	False	True
HSPA4	hgnc:5237	HSPA4	NCI	14-Sep-17		0.228605	PROTEIN SYNTHESIS INHIBITOR	ncit:C784	PROTEIN SYNTHESIS INHIBITOR	False	False	False
HSPG2	hgnc:5273	HSPG2	NCI	14-Sep-17		0.517369	CSA	rxcui:3008	CYCLOSPORINE	True	True	False	Disease
VCAM1	hgnc:12663	VCAM1	NCI	14-Sep-17		0.258684	CYCLOSPORINE	rxcui:3008	CYCLOSPORINE	True	True	False	Receptor
VWF	hgnc:12726	VWF	NCI	14-Sep-17		0.167795	RIBAVIRIN	rxcui:9344	RIBAVIRIN	True	False	False	Disease
VWF	hgnc:12726	VWF	NCI	14-Sep-17		0.238786	PTK INHIBITORS	ncit:C1967	TYROSINE KINASE INHIBITOR	False	False	False	Disease
VWF	hgnc:12726	VWF	NCI	14-Sep-17		0.14782	PREDNISONE	rxcui:8640	PREDNISONE	True	False	False	Disease
SPP1	hgnc:11255	SPP1	PharmGKB	5-Jun-23		0.702143	zoledronate	rxcui:1546014	ZOLEDRONIC ACID ANHYDROUS	True	False	True
UNIPROT:O60664	hgnc:16893	PLIN3	TdgClinicalTrial	14-Jan		14.745	GALSULFASE	rxcui:578033	GALSULFASE	True	False	False
SPP1	hgnc:11255	SPP1	NCI	14-Sep-17		0.135899	12-O-TETRADECANOYLPHORBOL-13-ACETATE	ncit:C866	TETRADECANOYLPHORBOL ACETATE	False	False	False
HSPA4	hgnc:5237	HSPA4	NCI	14-Sep-17		0.685815	SODIUM SALICYLATE	rxcui:9907	SODIUM SALICYLATE	True	False	False
SPP1	hgnc:11255	SPP1	NCI	14-Sep-17		0.135899	TPA	ncit:C866	TETRADECANOYLPHORBOL ACETATE	False	False	False
FGB	hgnc:3662	FGB	ChEMBL	32	cleavage	3.57455	ALFIMEPRASE	ncit:C79877	ALFIMEPRASE	False	False	False
FGA	hgnc:3661	FGA	ChEMBL	32	cleavage	1.78727	PLASMINOGEN	rxcui:2557200	PLASMINOGEN	True	False	False
HSPA4	hgnc:5237	HSPA4	NCI	14-Sep-17		0.914419	PHOTOSENSITIZERS	ncit:C1420	PHOTOSENSITIZING AGENT	False	False	False
HSPA4	hgnc:5237	HSPA4	NCI	14-Sep-17		2.74326	PHOTOFRIN	rxcui:23066	DIHEMATOPORPHYRIN ETHER	True	False	False
HSPA4	hgnc:5237	HSPA4	NCI	14-Sep-17		0.0596361	NDGA	rxcui:227239	MASOPROCOL	True	False	False
FGA	hgnc:3661	FGA	PharmGKB	5-Jun-23		2.14473	eptifibatide	rxcui:75635	EPTIFIBATIDE	True	False	False
UNIPROT:P04275	hgnc:12726	VWF	TdgClinicalTrial	14-Jan		9.31264	ALX-0081	rxcui:2110604	CAPLACIZUMAB-YHDP	True	False	False	Disease
VON WILLEBRAND FACTOR	hgnc:12726	VWF	TTD	2020.06.01		9.31264	ALX-0081	rxcui:2110604	CAPLACIZUMAB-YHDP	True	False	False	Disease
TGFBR3	hgnc:11774	TGFBR3	NCI	14-Sep-17		0.983001	GM-CSF	iuphar.ligand:4942	GM-CSF	False	False	False
VWF	hgnc:12726	VWF	NCI	14-Sep-17		0.477571	PHENYLEPHRINE	rxcui:8163	PHENYLEPHRINE	True	False	False	Disease
FGB	hgnc:3662	FGB	ChEMBL	32	cleavage	1.34046	ANCROD	rxcui:772	ANCROD	False	False	False
FGA	hgnc:3661	FGA	ChEMBL	32	cleavage	1.34046	ANCROD	rxcui:772	ANCROD	False	False	False
VCAM1	hgnc:12663	VCAM1	NCI	14-Sep-17		0.317097	PMA	ncit:C866	TETRADECANOYLPHORBOL ACETATE	False	False	False	Receptor
VCAM1	hgnc:12663	VCAM1	NCI	14-Sep-17		0.786401	TROGLITAZONE	rxcui:72610	TROGLITAZONE	True	False	False	Receptor
VWF	hgnc:12726	VWF	NCI	14-Sep-17		0.0874426	VINCRISTINE	rxcui:11202	VINCRISTINE	True	False	True	Disease
FGB	hgnc:3662	FGB	PharmGKB	5-Jun-23		1.78727	abciximab	rxcui:83929	ABCIXIMAB	True	False	False
UNIPROT:O60664	hgnc:16893	PLIN3	TEND	1-Aug-11		29.49	IDURSULFASE	rxcui:644101	IDURSULFASE	True	False	False
HSPA4	hgnc:5237	HSPA4	NCI	14-Sep-17		0.249387	IFOSFAMIDE	rxcui:5657	IFOSFAMIDE	True	False	True
FGB	hgnc:3662	FGB	DTC	5-Jun-23		0.144914	METHYLTHIONINIUM CHLORIDE	rxcui:2198975	METHYLENE BLUE ANHYDROUS	True	False	False
FGG	hgnc:3694	FGG	ChEMBL	32	inhibitor	1.84313	FIBRINOLYSIN, HUMAN	rxcui:4388	PLASMIN	True	False	False
FGA	hgnc:3661	FGA	ChEMBL	32	inhibitor	1.34046	FIBRINOLYSIN, HUMAN	rxcui:4388	PLASMIN	True	False	False
HSPA4	hgnc:5237	HSPA4	NCI	14-Sep-17		0.195947	ANTINEOPLASTIC	ncit:C274	ANTINEOPLASTIC AGENT	False	False	False
HSPA4	hgnc:5237	HSPA4	NCI	14-Sep-17		0.171454	PIOGLITAZONE	rxcui:259319	PIOGLITAZONE HYDROCHLORIDE	True	False	False
PLTP	hgnc:9093	PLTP	NCI	14-Sep-17		5.36182	ALPHA-TOCOPHEROL	ncit:C74960	ALPHA-TOCOPHEROL	False	False	False	IonChannel
SPP1	hgnc:11255	SPP1	NCI	14-Sep-17		0.300919	WORTMANNIN	ncit:C1277	WORTMANNIN	False	False	False
FGB	hgnc:3662	FGB	ChEMBL	32	inhibitor	1.34046	FIBRINOLYSIN, HUMAN	rxcui:4388	PLASMIN	True	False	False
VWF	hgnc:12726	VWF	ChEMBL	32	positive modulator	3.10421	VON WILLEBRAND FACTOR HUMAN	rxcui:1812589	VONICOG ALFA	True	False	False	Disease
HSPA4	hgnc:5237	HSPA4	NCI	14-Sep-17		0.304806	UREA	rxcui:11002	UREA	True	False	False
HSPA4	hgnc:5237	HSPA4	NCI	14-Sep-17		2.74326	DON	ncit:C427	DIAZOOXONORLEUCINE	False	False	False
HSPA4	hgnc:5237	HSPA4	NCI	14-Sep-17		0.0979735	WORTMANNIN	ncit:C1277	WORTMANNIN	False	False	False
HSPA4	hgnc:5237	HSPA4	NCI	14-Sep-17		0.10973	VITAMIN C	rxcui:1151	ASCORBIC ACID	True	False	False
SPP1	hgnc:11255	SPP1	NCI	14-Sep-17		0.366336	GENTAMICIN	rxcui:1596450	GENTAMICIN	True	False	False
VWF	hgnc:12726	VWF	NCI	14-Sep-17		0.202449	STZ	rxcui:10114	STREPTOZOCIN	True	False	False	Disease
FGA	hgnc:3661	FGA	PharmGKB	5-Jun-23		1.78727	abciximab	rxcui:83929	ABCIXIMAB	True	False	False
UNIPROT:P04275	hgnc:12726	VWF	TdgClinicalTrial	14-Jan		0.776053	FACTOR VIII	rxcui:1300486	ANTIHEMOPHILIC FACTOR, HUMAN RECOMBINANT	True	False	False	Disease
TENASCIN	hgnc:5318	TNC	TTD	2020.06.01		7.37251	8H9	ncit:C170251	OMBURTAMAB	False	False	False	Disease
HSPA4	hgnc:5237	HSPA4	NCI	14-Sep-17		0.21102	TRAIL	iuphar.ligand:5065	TRAIL	False	False	False
FGG	hgnc:3694	FGG	ChEMBL	32	cleavage	1.84313	ANCROD	rxcui:772	ANCROD	False	False	False
CD14	hgnc:1628	CD14	ChEMBL	32	inhibitor	58.9801	IC14	chembl:CHEMBL2109330	IC14	False	False	False	Disease
CD14	hgnc:1628	CD14	ChEMBL	32	inhibitor	4.915	VB-201	drugbank:DB15259	VB-201	False	False	False	Disease
FGB	hgnc:3662	FGB	DTC	5-Jun-23		0.206224	HAEMATOXYLIN	chembl:CHEMBL1479103	HAEMATOXYLIN	False	False	False
HSPA4	hgnc:5237	HSPA4	NCI	14-Sep-17		0.0857268	PKC412	rxcui:1919083	MIDOSTAURIN	True	False	True
HSPA4	hgnc:5237	HSPA4	NCI	14-Sep-17		0.072191	VERAPAMIL	rxcui:11170	VERAPAMIL	True	False	True
VWF	hgnc:12726	VWF	NCI	14-Sep-17		0.167795	METHYLENE BLUE	rxcui:2198975	METHYLENE BLUE ANHYDROUS	True	False	False	Disease
HSPG2	hgnc:5273	HSPG2	PharmGKB	5-Jun-23		0.634194	haloperidol	rxcui:26420	HALOPERIDOL DECANOATE	True	False	False	Disease
FGG	hgnc:3694	FGG	PharmGKB	5-Jun-23		2.4575	abciximab	rxcui:83929	ABCIXIMAB	True	False	False
UNIPROT:P04275	hgnc:12726	VWF	TdgClinicalTrial	14-Jan		9.31264	ALX-0681	rxcui:2110604	CAPLACIZUMAB-YHDP	True	False	False	Disease
UNIPROT:P08571	hgnc:1628	CD14	TdgClinicalTrial	14-Jan		58.9801	IC14	chembl:CHEMBL2109330	IC14	False	False	False	Disease
MAMMALIAN DISINTEGRIN-METALLOPROTEASE	hgnc:188	ADAM10	TTD	2020.06.01		9.83001	Aderbasib	ncit:C76115	ADERBASIB	False	False	False	Disease
SPP1	hgnc:11255	SPP1	NCI	14-Sep-17		0.601837	SODIUM BUTYRATE	ncit:C2337	SODIUM BUTYRATE	False	False	False
TGFBR3	hgnc:11774	TGFBR3	NCI	14-Sep-17		0.567116	CYTOKINES	ncit:C1283	RECOMBINANT CYTOKINE	False	False	False
HSPA4	hgnc:5237	HSPA4	NCI	14-Sep-17		0.195947	FLUTICASONE PROPIONATE	rxcui:41126	FLUTICASONE	True	False	False

## Sheet: drug_protein_ranking
drug_name	gene_count	genes
ABCIXIMAB	3	FGB;FGA;FGG
ALFIMEPRASE	3	FGA;FGG;FGB
ANCROD	3	FGB;FGA;FGG
EPTIFIBATIDE	3	FGG;FGB;FGA
FIBRINOGEN, HUMAN	3	FGB;FGG;FGA
PLASMIN	3	FGG;FGA;FGB
PLASMINOGEN	3	FGG;FGB;FGA
TIROFIBAN	3	FGB;FGG;FGA
CYCLOSPORINE	2	HSPG2;VCAM1
DEXAMETHASONE	2	TGFBR3;VCAM1
HALOPERIDOL DECANOATE	2	HSPA4;HSPG2
METHYLENE BLUE ANHYDROUS	2	FGB;VWF
PHENYLEPHRINE	2	HSPA4;VWF
TETRADECANOYLPHORBOL ACETATE	2	SPP1;VCAM1
TINZAPARIN SODIUM	2	HSPA4;VWF
TRETINOIN	2	SPP1;TGFBR3
TYROSINE KINASE INHIBITOR	2	SPP1;VWF
WARFARIN	2	VWF;CRP
WORTMANNIN	2	SPP1;HSPA4
81C6 131I	1	TNC
ACETYLCYSTEINE	1	VWF
ADALIMUMAB-ADBM	1	CRP
ADERBASIB	1	ADAM10
ALPHA-TOCOPHEROL	1	PLTP
ALTEPLASE	1	FGA
ANHYDROUS TACROLIMUS	1	SPP1
ANISTREPLASE	1	FGA
ANTIDEPRESSANT AGENT	1	TGFBR3
ANTIHEMOPHILIC FACTOR, HUMAN RECOMBINANT	1	VWF
ANTINEOPLASTIC AGENT	1	HSPA4
ARSENIC TRIOXIDE	1	HSPA4
ASCORBIC ACID	1	HSPA4
ASK-8007	1	SPP1
BICIROMAB BRALLOBARBITAL	1	FGB
BORTEZOMIB	1	HSPA4
CALCITONIN	1	SPP1
CAPLACIZUMAB-YHDP	1	VWF
CELECOXIB	1	HSPA4
CHLORPROMAZINE	1	HSPA4
CHONDROITIN SULFATES	1	SPP1
CISPLATIN	1	HSPA4
CYTARABINE	1	HSPA4
DEFEROXAMINE	1	HSPA4
DIAZOOXONORLEUCINE	1	HSPA4
DIHEMATOPORPHYRIN ETHER	1	HSPA4
EGAPTIVON PEGOL	1	VWF
ENALAPRIL MALEATE	1	HSPA4
EPOETIN ALFA	1	HSPA4
F16IL2	1	TNC
F16SIP 131I	1	TNC
FLUTICASONE	1	HSPA4
GALSULFASE	1	PLIN3
GDNF	1	HSPA4
GEMCITABINE	1	TNC
GENTAMICIN	1	SPP1
GM-CSF	1	TGFBR3
GOSSYPOL	1	HSPA4
HAEMATOXYLIN	1	FGB
HYDRALAZINE	1	HSPA4
IC14	1	CD14
IDURSULFASE	1	PLIN3
IFOSFAMIDE	1	HSPA4
IMMUNOSUPPRESSANT	1	SPP1
INCB7839	1	ADAM10
IODINE I 131 MONOCLONAL ANTIBODY 81C6	1	TNC
ISOPROTERENOL	1	HSPA4
KETANSERIN	1	HSPA4
LEVOSIMENDAN	1	TNC
LITHIUM	1	HSPA4
LOVASTATIN	1	CD14
MARIMASTAT	1	ADAM10
MASOPROCOL	1	HSPA4
MERCAPTOPURINE	1	VCAM1
MIDOSTAURIN	1	HSPA4
MITOMYCIN	1	VWF
NIFEDIPINE	1	HSPA4
NIMESULIDE	1	HSPA4
OMBURTAMAB	1	TNC
PALIFERMIN	1	HSPG2
PAMIDRONATE	1	SPP1
PENTOXIFYLLINE	1	VWF
PERILLYL ALCOHOL	1	HSPA4
PHORBOL 12-MYRISTATE 13-ACETATE	1	VCAM1
PHOSPHODIESTERASE INHIBITOR	1	HSPA4
PHOTOSENSITIZING AGENT	1	HSPA4
PIOGLITAZONE HYDROCHLORIDE	1	HSPA4
PREDNISONE	1	VWF
PROTEIN PHOSPHATASE INHIBITOR	1	SPP1
PROTEIN SYNTHESIS INHIBITOR	1	HSPA4
PUROMYCIN	1	HSPA4
RANITIDINE HYDROCHLORIDE	1	HSPA4
RECOMBINANT CYTOKINE	1	TGFBR3
RECOMBINANT FIBROBLAST GROWTH FACTOR 2	1	TGFBR3
RECOMBINANT RANTES	1	TGFBR3
RECOMBINANT TRANSFORMING GROWTH FACTOR-BETA-2	1	TGFBR3
RETEPLASE	1	FGA
RIBAVIRIN	1	VWF
ROSUVASTATIN	1	CRP
SIMVASTATIN	1	PLTP
SODIUM BUTYRATE	1	SPP1
SODIUM CHLORIDE	1	HSPA4
SODIUM SALICYLATE	1	HSPA4
STREPTOZOCIN	1	VWF
TENATUMOMAB	1	TNC
THALIDOMIDE	1	VWF
THIABENDAZOLE	1	HSPA4
TNP-470	1	VWF
TRAIL	1	HSPA4
TROGLITAZONE	1	VCAM1
UREA	1	HSPA4
VB-201	1	CD14
VERAPAMIL	1	HSPA4
VINCRISTINE	1	VWF
VITAMIN B6	1	VWF
VITAMIN E	1	PLTP
VONICOG ALFA	1	VWF
ZALCITABINE	1	HSPA4
ZOLEDRONIC ACID ANHYDROUS	1	SPP1
