# Supplementary material for: Serum proteomic profiling of sepsis patients reveals a protein-based diagnostic model, with metabolomic insights into carbapenem-resistant Klebsiella pneumoniae infection
Source: Front Immunol. 2026 May 20;17:1818068. doi: 10.3389/fimmu.2026.1818068 (PMC13230049; doi:10.3389/fimmu.2026.1818068)
Supplement: Supplementary file 1 [file DataSheet1.zip › Supplymentary Data/Supplymentary Data 7 DEMs Information.xlsx]

## Sheet: Sheet1
Index	Compounds	Class I	Class II	Q1 (Da)	Molecular weight (Da)	Ionization model	Formula	Level	CAS	PubChem CID	HMDB	ChEBI	Metlin	cpd_ID	kegg_map	CRKP_vs_Con_VIP	CRKP_vs_Con_P-value	CRKP_vs_Con_Fold_Change	CRKP_vs_Con_Log2FC	CRKP_vs_Con_Type	CRKP_vs_KP_VIP	CRKP_vs_KP_P-value	CRKP_vs_KP_Fold_Change	CRKP_vs_KP_Log2FC	CRKP_vs_KP_Type	CRKP_vs_KP_vs_Con_VIP	CRKP_vs_KP_vs_Con_P-value	CRKP_vs_KP_vs_Con_Type	KP_vs_Con_VIP	KP_vs_Con_P-value	KP_vs_Con_Fold_Change	KP_vs_Con_Log2FC	KP_vs_Con_Type
MEDN2068*004	2-Methyllactic acid	Organic acid and Its derivatives	Organic acid and Its derivatives	103.04	104.1	[M-H]-	C4H8O3	1a	594-61-6	11671	-	-	-	C21297	-	0.079932	0.997839	1.00043	0.000624301	insig	1.61439	0.036146	1.39496	0.480225	up	0.777034	0.105239	insig	0.896096	0.0905844	0.717176	-0.479601	insig
MEDN2091*004	(R)-2-Hydroxybutyric acid	Organic acid and Its derivatives	Organic acid and Its derivatives	103.04	104.1	[M-H]-	C4H8O3	1a	20016-85-7	449265	-	-	-	C05984	ko00640	0.079932	0.997839	1.00043	0.000624301	insig	1.61439	0.036146	1.39496	0.480225	up	0.777034	0.105239	insig	0.896096	0.0905844	0.717176	-0.479601	insig
MEDN1699*009	2-Methylhexanoic acid	Organic acid and Its derivatives	Organic acid and Its derivatives	129.09	130.09938	[M-H]-	C7H14O2	1b	4536-23-6	20653	HMDB0031594	-	-	-	-	2.21481	2.49153e-05	0.411368	-1.2815	down	1.22245	0.0491317	1.26858	0.343218	up	2.16239	8.51527e-10	sig	1.98924	5.89688e-06	0.324274	-1.62472	down
MEDN1753*009	2,2-Dimethylpentanoic acid	Organic acid and Its derivatives	Organic acid and Its derivatives	129.09	130.09938	[M-H]-	C7H14O2	1b	1185-39-3	14455	-	-	-	-	-	2.21481	2.49153e-05	0.411368	-1.2815	down	1.22245	0.0491317	1.26858	0.343218	up	2.16239	8.51527e-10	sig	1.98924	5.89688e-06	0.324274	-1.62472	down
MEDN1740*009	4-Methylhexanoic acid	Organic acid and Its derivatives	Organic acid and Its derivatives	129.09	130.09938	[M-H]-	C7H14O2	1b	1561-11-1	15271	-	-	-	-	-	2.21481	2.49153e-05	0.411368	-1.2815	down	1.22245	0.0491317	1.26858	0.343218	up	2.16239	8.51527e-10	sig	1.98924	5.89688e-06	0.324274	-1.62472	down
MEDN1226*010	2-amino-4-oxovaleric acid	Organic acid and Its derivatives	Organic acid and Its derivatives	130.05	131.05823	[M-H]-	C5H9NO3	1a	4439-83-2	11029881	-	-	-	C03341	ko00470,ko01100	0.533159	0.669391	1.07707	0.107114	insig	1.51725	0.0353497	0.616339	-0.698204	down	1.18325	0.0150599	sig	1.10698	0.0278602	1.74753	0.805318	up
MEDN0586*010	N-Acetyl-L-alanine	Amino acid and Its metabolites	Amino acid derivatives	130.05	131.0582	[M-H]-	C5H9NO3	1a	97-69-8	88064	HMDB0000766	40992	5733	C01073	ko00410	0.533159	0.669391	1.07707	0.107114	insig	1.51725	0.0353497	0.616339	-0.698204	down	1.18325	0.0150599	sig	1.10698	0.0278602	1.74753	0.805318	up
MEDN0818*010	N-acetyl-beta-alanine	Amino acid and Its metabolites	Amino acid derivatives	130.05	131.0582432	[M-H]-	C5H9NO3	1a	3025-95-4	76406	HMDB0061880	16682	-	C01073	ko00410	0.533159	0.669391	1.07707	0.107114	insig	1.51725	0.0353497	0.616339	-0.698204	down	1.18325	0.0150599	sig	1.10698	0.0278602	1.74753	0.805318	up
MEDN0225*020	Xylose	Carbohydrates and Its metabolites	Sugars	149.05	150.053	[M-H]-	C5H10O5	1b	58-86-6	135191	HMDB0000098	53455	314	C00181	ko00040,ko00520,ko01100,ko02010	0.807374	0.889145	1.07243	0.100881	insig	1.05459	0.0604748	0.311768	-1.68145	insig	1.03195	0.0334115	sig	0.9579	0.0619947	3.43982	1.78233	insig
MEDN1931*020	L-lyxose	Carbohydrates and Its metabolites	Carboxylic acids and derivatives	149.05	150.13	[M-H]-	C5H10O5	1b	1949-78-6	644176	-	-	-	C01508	ko00040	0.807374	0.889145	1.07243	0.100881	insig	1.05459	0.0604748	0.311768	-1.68145	insig	1.03195	0.0334115	sig	0.9579	0.0619947	3.43982	1.78233	insig
MEDN0228*020	Arabinose	Carbohydrates and Its metabolites	Sugars	149.05	150.053	[M-H]-	C5H10O5	1b	147-81-9	66308	HMDB0029942	46983	-	C00259	ko00040,ko00053,ko00520,ko01100,ko01250,ko02010	0.807374	0.889145	1.07243	0.100881	insig	1.05459	0.0604748	0.311768	-1.68145	insig	1.03195	0.0334115	sig	0.9579	0.0619947	3.43982	1.78233	insig
MEDN0852*023	3-Amino-4-Hydroxybenzoic Acid	Benzene and substituted derivatives	Phenolic acids	152.04	153.042594	[M-H]-	C7H7NO3	1b	1571-72-8	65083	-	-	-	C12115	ko01100	1.32028	0.00134313	0.592924	-0.754082	down	0.0443953	0.456754	0.678584	-0.5594	insig	0.898181	0.405417	insig	0.939767	0.734873	0.873766	-0.194682	insig
MEDN2067*023	3-Amino-5-hydroxybenzoic acid	Organic acid and Its derivatives	Organic acid and Its derivatives	152.04	153.042594	[M-H]-	C7H7NO3	1b	76045-71-1	127115	-	-	-	C12107	-	1.32028	0.00134313	0.592924	-0.754082	down	0.0443953	0.456754	0.678584	-0.5594	insig	0.898181	0.405417	insig	0.939767	0.734873	0.873766	-0.194682	insig
MEDN0093*023	3-Hydroxyanthranilic Acid	Benzene and substituted derivatives	Phenolic acids	152.04	153.043	[M-H]-	C7H7NO3	1b	548-93-6	86	HMDB0001476	15793	3275	C00632	ko00380,ko01100,ko01240	1.32028	0.00134313	0.592924	-0.754082	down	0.0443953	0.456754	0.678584	-0.5594	insig	0.898181	0.405417	insig	0.939767	0.734873	0.873766	-0.194682	insig
MEDN0124*024	Protocatechuic Acid	Benzene and substituted derivatives	Phenolics	153.02	154.027	[M-H]-	C7H6O4	1b	99-50-3	72	HMDB0001856	36062	6350	C00230	ko00400,ko01100	1.57278	0.00124307	1.12401	0.168661	up	1.55273	0.0160969	1.10937	0.149739	up	0.122718	0.00759201	insig	0.110921	0.774089	1.0132	0.0189224	insig
MEDN0089*024	2,5-Dihydroxybenzoic acid	Benzene and substituted derivatives	Phenolic acids	153.02	154.027	[M-H]-	C7H6O4	1b	490-79-9	3469	HMDB0000152	17189	618	C00628	ko00350,ko01100	1.57278	0.00124307	1.12401	0.168661	up	1.55273	0.0160969	1.10937	0.149739	up	0.122718	0.00759201	insig	0.110921	0.774089	1.0132	0.0189224	insig
MEDN1322*024	2,3-Dihydroxybenzoic acid	Organic acid and Its derivatives	Organic acid and Its derivatives	153.02	154.0266087	[M-H]-	C7H6O4	1b	303-38-8	19	HMDB0000397	18026	5386	C00196	-	1.57278	0.00124307	1.12401	0.168661	up	1.55273	0.0160969	1.10937	0.149739	up	0.122718	0.00759201	insig	0.110921	0.774089	1.0132	0.0189224	insig
MEDN1701*024	3,5-Dihydroxybenzoic acid	Organic acid and Its derivatives	Organic acid and Its derivatives	153.02	154.02661	[M-H]-	C7H6O4	1b	99-10-5	7424	HMDB0013677	39912	-	C00230	ko00400,ko01100	1.57278	0.00124307	1.12401	0.168661	up	1.55273	0.0160969	1.10937	0.149739	up	0.122718	0.00759201	insig	0.110921	0.774089	1.0132	0.0189224	insig
MEDN1199*028	4-hydroxyphenylglyoxylate	Benzene and substituted derivatives	Phenolic acids	165.02	166.02659	[M-H]-	C8H6O4	3	15573-67-8	355	-	-	-	C03590	ko01100	0.370854	0.595194	1.31081	0.390457	insig	1.90363	0.0982466	0.328376	-1.60658	insig	1.34514	0.0488498	sig	1.35812	0.067581	3.99179	1.99704	insig
MEDN0096*028	Phthalic Acid	Benzene and substituted derivatives	Phenolic acids	165.02	166.027	[M-H]-	C8H6O4	3	88-99-3	1017	HMDB0002107	29069	6489	C01606	ko01100,ko02010	0.370854	0.595194	1.31081	0.390457	insig	1.90363	0.0982466	0.328376	-1.60658	insig	1.34514	0.0488498	sig	1.35812	0.067581	3.99179	1.99704	insig
MEDN1957*030	Pyridine-3,4-dicarboxylic acid	Heterocyclic compounds	Pyridine and pyridine derivatives	166.01	167.021859	[M-H]-	C7H5NO4	1b	490-11-9	10273	-	-	-	C03722	ko00380,ko00410,ko00760,ko01100,ko01240	2.14761	0.0127624	8.29809	3.05278	up	1.02859	0.158736	0.241099	-2.0523	insig	2.00292	0.0609296	insig	1.79333	0.0754571	34.4178	5.10508	insig
MEDN2065*030	2,4-Pyridinedicarboxylic acid	Heterocyclic compounds	Pyridine and pyridine derivatives	166.01	167.021859	[M-H]-	C7H5NO4	1b	499-80-9	10365	-	-	-	-	-	2.14761	0.0127624	8.29809	3.05278	up	1.02859	0.158736	0.241099	-2.0523	insig	2.00292	0.0609296	insig	1.79333	0.0754571	34.4178	5.10508	insig
MEDN0720*037	2-Methylhippuric acid	Organic acid and Its derivatives	Organic acid and Its derivatives	192.07	193.073898	[M-H]-	C10H11NO3	1b	42013-20-7	91637	HMDB0011723	68455	-	C01586	-	2.05348	0.000385083	6.502	2.70088	up	1.21297	0.0863002	0.674884	-0.567288	insig	2.1105	2.62624e-06	sig	2.00359	8.50507e-06	9.63424	3.26817	up
MEDN0061*037	N-Phenylacetylglycine	Amino acid and Its metabolites	Amino acid derivatives	192.07	193.074	[M-H]-	C10H11NO3	1b	500-98-1	68144	HMDB0000821	27480	4237	C05598	ko00360	2.05348	0.000385083	6.502	2.70088	up	1.21297	0.0863002	0.674884	-0.567288	insig	2.1105	2.62624e-06	sig	2.00359	8.50507e-06	9.63424	3.26817	up
MEDN0731*042	4-tert-Octylphenol	Benzene and substituted derivatives	Phenolics	205.16	206.1671	[M-H]-	C14H22O	1a	140-66-9	8814	HMDB0013825	-	-	C14205	-	1.68588	0.000349405	0.781465	-0.355747	down	0.585265	0.288197	0.910095	-0.135911	insig	0.782525	0.00902242	insig	0.698213	0.0863751	0.858663	-0.219837	insig
MEDN0747*042	2,4-Di-tert-butylphenol	Benzene and substituted derivatives	Phenolics	205.16	206.1671	[M-H]-	C14H22O	1a	96-76-4	7311	HMDB0013816	89188	-	-	-	1.68588	0.000349405	0.781465	-0.355747	down	0.585265	0.288197	0.910095	-0.135911	insig	0.782525	0.00902242	insig	0.698213	0.0863751	0.858663	-0.219837	insig
MEDP2185*107	Phenylhydroxylamine	Benzene and substituted derivatives	Benzene and substituted derivatives	110.06	109.052764	[M+H]+	C6H7NO	1b	100-65-2	7518	-	-	-	C02720	-	1.19806	0.0202198	0.828615	-0.271226	down	1.39029	0.0439009	1.21977	0.286609	up	1.62152	0.000165446	sig	1.53821	4.9169e-05	0.67932	-0.557836	down
MEDP0791*107	4-Aminophenol	Benzene and substituted derivatives	Phenolics	110.06	109.0527639	[M+H]+	C6H7NO	1b	123-30-8	403	HMDB0001169	17602	6051	C02372	-	1.19806	0.0202198	0.828615	-0.271226	down	1.39029	0.0439009	1.21977	0.286609	up	1.62152	0.000165446	sig	1.53821	4.9169e-05	0.67932	-0.557836	down
MEDP0026*110	L-Valine	Amino acid and Its metabolites	Amino acids	118.09	117.079	[M+H]+	C5H11NO2	1a	72-18-4	6287	HMDB0000883	16414	5842	C00183	ko00280,ko00290,ko00770,ko00970,ko01100,ko01210,ko01230,ko01240,ko02010,ko04974,ko04978,ko05230	0.470489	0.452654	0.912733	-0.131736	insig	1.72421	0.011294	1.38424	0.469094	up	1.26531	0.00426309	sig	1.37111	0.00139684	0.659375	-0.60083	down
MEDP1778*110	L-Norvaline	Amino acid and Its metabolites	Amino acids	118.09	117.078979	[M+H]+	C5H11NO2	1a	6600-40-4	65098	-	-	-	C01826	-	0.470489	0.452654	0.912733	-0.131736	insig	1.72421	0.011294	1.38424	0.469094	up	1.26531	0.00426309	sig	1.37111	0.00139684	0.659375	-0.60083	down
MEDP1003*113	1-Hydroxylamino-2-phenylethane	Benzene and substituted derivatives	Benzene and substituted derivatives	120.08	137	[M-H2O+H]+	C8H11NO	2	3217-93-4	165091	-	-	-	-	-	1.18917	0.038501	1.44903	0.53509	up	1.16436	0.0913216	1.32846	0.409756	insig	0.366736	0.0240884	insig	0.598013	0.160319	1.09076	0.125334	insig
MEDP1126*113	(R)-(-)-2-Phenylglycinol	Amino acid and Its metabolites	Amino acid derivatives	120.08	137.084064	[M-H2O+H]+	C8H11NO	2	56613-80-0	2724025	-	-	-	-	-	1.18917	0.038501	1.44903	0.53509	up	1.16436	0.0913216	1.32846	0.409756	insig	0.366736	0.0240884	insig	0.598013	0.160319	1.09076	0.125334	insig
MEDP0519*114	L-Norleucine	Amino acid and Its metabolites	Amino acids	132.1	131.0946	[M+H]+	C6H13NO2	1b	327-57-1	21236	HMDB0001645	18347	6334	C01933	-	1.15265	0.0400625	0.802137	-0.31808	down	1.76423	0.00484885	1.41074	0.496455	up	1.72849	2.21768e-05	sig	1.77593	1.08919e-05	0.568592	-0.814535	down
MEDP0298*114	6-Aminocaproic Acid	Amino acid and Its metabolites	Amino acid derivatives	132.1	131.095	[M+H]+	C6H13NO2	1b	60-32-2	564	HMDB0001901	16586	-	C02378	ko01100	1.15265	0.0400625	0.802137	-0.31808	down	1.76423	0.00484885	1.41074	0.496455	up	1.72849	2.21768e-05	sig	1.77593	1.08919e-05	0.568592	-0.814535	down
MEDP0227*128	Mannose	Carbohydrates and Its metabolites	Sugars	181.07	180.063	[M+H]+	C6H12O6	1a	3458-28-4	18950	HMDB0000169	4208	-	C00159	ko00051,ko00052,ko00520,ko01100,ko01250,ko02010,ko04142,ko04625	1.61397	0.00149043	0.797019	-0.327314	down	0.366289	0.508646	0.959914	-0.0590225	insig	1.15715	0.00164352	sig	1.08863	0.0106217	0.830302	-0.268292	down
MEDP0224*128	Fructose	Carbohydrates and Its metabolites	Sugars	181.07	180.063	[M+H]+	C6H12O6	1a	57-48-7	5984	HMDB0062538	48095	-	C10906	-	1.61397	0.00149043	0.797019	-0.327314	down	0.366289	0.508646	0.959914	-0.0590225	insig	1.15715	0.00164352	sig	1.08863	0.0106217	0.830302	-0.268292	down
MEDP2546*135	Gly-Glu	Amino acid and Its metabolites	Small Peptide	205.08	204.07407	[M+H]+	C7H12N2O5	1a	7412-78-4	99278	-	-	-	C00107	ko02010	0.567283	0.449363	0.919415	-0.121212	insig	1.20796	0.0876192	1.27057	0.345476	insig	1.14897	0.0285938	sig	1.18466	0.00482257	0.723624	-0.466688	down
MEDP2355*135	Glu-Gly	Amino acid and Its metabolites	Small Peptide	205.08	204.07	[M+H]+	C7H12N2O5	1a	1948-29-4	6427052	HMDB0028819	73505	-	C00107	ko02010	0.567283	0.449363	0.919415	-0.121212	insig	1.20796	0.0876192	1.27057	0.345476	insig	1.14897	0.0285938	sig	1.18466	0.00482257	0.723624	-0.466688	down
MEDP2434*138	Val-Leu	Amino acid and Its metabolites	Small Peptide	231.17	230.163043	[M+H]+	C11H22N2O3	1b	3989-97-7	6993118	HMDB0029131	-	-	C00107	ko02010	1.30089	0.0115917	0.492244	-1.02255	down	0.303288	0.947235	0.986441	-0.0196953	insig	1.0477	0.00269584	sig	1.01674	0.0104975	0.49901	-1.00286	down
MEDP2433*138	Val-Ile	Amino acid and Its metabolites	Small Peptide	231.17	230.163043	[M+H]+	C11H22N2O3	1b	20556-14-3	7010532	HMDB0029130	-	-	C00107	ko02010	1.30089	0.0115917	0.492244	-1.02255	down	0.303288	0.947235	0.986441	-0.0196953	insig	1.0477	0.00269584	sig	1.01674	0.0104975	0.49901	-1.00286	down
MEDP1935*147	Ile-Asp	Amino acid and Its metabolites	Small Peptide	247.13	246.1214904	[M+H]+	C10H18N2O5	3	-	14304554	HMDB0028903	-	-	C00107	ko02010	0.707823	0.0518716	0.251452	-1.99164	insig	1.72117	0.00376169	0.289996	-1.78589	down	0.232533	0.0568156	insig	0.370106	0.738271	0.867088	-0.20575	insig
MEDP2437*147	Asp-Leu	Amino acid and Its metabolites	Small Peptide	247.13	246.121573	[M+H]+	C10H18N2O5	3	3062-14-4	6992367	-	-	-	C00107	ko02010	0.707823	0.0518716	0.251452	-1.99164	insig	1.72117	0.00376169	0.289996	-1.78589	down	0.232533	0.0568156	insig	0.370106	0.738271	0.867088	-0.20575	insig
MEDP1246*147	2,4-diacetamino-2,4,6-triphenoxy-D-mannopyranose	Carbohydrates and Its metabolites	Sugar derivatives	247.13	246.12154	[M+H]+	C10H18N2O5	3	-	52940203	-	-	-	C20424	ko00520,ko01100,ko01250	0.707823	0.0518716	0.251452	-1.99164	insig	1.72117	0.00376169	0.289996	-1.78589	down	0.232533	0.0568156	insig	0.370106	0.738271	0.867088	-0.20575	insig
MEDP2438*147	Asp-Ile	Amino acid and Its metabolites	Small Peptide	247.13	246.12	[M+H]+	C10H18N2O5	3	-	21845165	-	-	-	C00107	ko02010	0.707823	0.0518716	0.251452	-1.99164	insig	1.72117	0.00376169	0.289996	-1.78589	down	0.232533	0.0568156	insig	0.370106	0.738271	0.867088	-0.20575	insig
MEDP2393*151	Leu-Glu	Amino acid and Its metabolites	Small Peptide	261.14	260.137223	[M+H]+	C11H20N2O5	1b	16364-31-1	7009630	-	-	-	C00107	ko02010	1.22951	0.0209035	0.585221	-0.772946	down	0.251218	0.688253	0.920396	-0.119674	insig	0.981059	0.0214864	insig	0.910308	0.0444077	0.635837	-0.653272	insig
MEDP2392*151	Ile-Glu	Amino acid and Its metabolites	Small Peptide	261.14	260.137223	[M+H]+	C11H20N2O5	1b	42516-53-0	7009625	-	-	-	C00107	ko02010	1.22951	0.0209035	0.585221	-0.772946	down	0.251218	0.688253	0.920396	-0.119674	insig	0.981059	0.0214864	insig	0.910308	0.0444077	0.635837	-0.653272	insig
MEDP1022*153	Thr-Phe	Amino acid and Its metabolites	Small Peptide	267.13	266.1266571	[M+H]+	C13H18N2O4	3	16875-27-7	4099799	HMDB0029068	-	-	C00107	ko02010	1.15821	0.344309	0.699585	-0.51543	insig	0.66028	0.164538	2.2886	1.19447	insig	1.337	0.0358127	sig	1.52665	0.00107842	0.305682	-1.7099	down
MEDP2584*153	Phe-Thr	Amino acid and Its metabolites	Small Peptide	267.13	266.12611	[M+H]+	C13H18N2O4	3	51352-44-4	10445608	HMDB0029005	-	-	C00107	ko02010	1.15821	0.344309	0.699585	-0.51543	insig	0.66028	0.164538	2.2886	1.19447	insig	1.337	0.0358127	sig	1.52665	0.00107842	0.305682	-1.7099	down
MEDP1654*155	1-Methyladenosine	Nucleotide and Its metabolites	Nucleotide and Its metabolites	282.12	281.1124	[M+H]+	C11H15N5O4	2	15763-06-1	27476	-	-	-	C02494	-	0.635919	0.495797	1.10587	0.145185	insig	1.31848	0.0907118	0.714805	-0.484379	insig	1.15665	0.0495132	sig	1.07236	0.0543279	1.5471	0.629564	insig
MEDP1493*155	N6-methyladenosine	Nucleotide and Its metabolites	Nucleotide and Its metabolites	282.12	281.112404	[M+H]+	C11H15N5O4	2	1867-73-8	102175	HMDB0004044	21891	-	-	-	0.635919	0.495797	1.10587	0.145185	insig	1.31848	0.0907118	0.714805	-0.484379	insig	1.15665	0.0495132	sig	1.07236	0.0543279	1.5471	0.629564	insig
MEDN1909*186	4-Hydroxybenzoic Acid	Benzene and substituted derivatives	Phenolic acids	137.02	138.032	[M-H]-	C7H6O3	1a	99-96-7	135	HMDB0000500	30763	5486	C00156	ko00130,ko00790,ko01100,ko01240	1.93123	0.0344259	5.2507	2.39251	up	0.1072	0.348841	1.50965	0.59421	insig	1.74121	0.0297086	sig	1.64556	0.000547028	3.4781	1.7983	up
MEDN2338*186	Salicylic acid	Organic acid and Its derivatives	Organic acid and Its derivatives	137.02	138.031695	[M-H]-	C7H6O3	1a	69-72-7	338	HMDB0001895	16914	616	C00805	ko01100,ko04976	1.93123	0.0344259	5.2507	2.39251	up	0.1072	0.348841	1.50965	0.59421	insig	1.74121	0.0297086	sig	1.64556	0.000547028	3.4781	1.7983	up
MEDN0554*186	Tyrosol	Benzene and substituted derivatives	Benzene and substituted derivatives	137.06	138.0680796	[M-H]-	C8H10O2	1a	501-94-0	10393	HMDB0004284	1879	7044	C06044	ko00350,ko01100	1.93123	0.0344259	5.2507	2.39251	up	0.1072	0.348841	1.50965	0.59421	insig	1.74121	0.0297086	sig	1.64556	0.000547028	3.4781	1.7983	up
MEDN0140*189	Xanthine	Nucleotide and Its metabolites	Nucleotide and Its metabolites	151.03	152.033	[M-H]-	C5H4N4O2	1a	69-89-6	1188	HMDB0000292	17712	82	C00385	ko00230,ko00232,ko01100,ko01232	1.15117	0.0349952	0.708815	-0.49652	down	0.288622	0.541121	0.67138	-0.574798	insig	0.927053	0.720079	insig	0.887416	0.920861	1.05576	0.0782786	insig
MEDN1092*189	4-acetoxyphenol	Benzene and substituted derivatives	Phenolics	151.04	152.0473441	[M-H]-	C8H8O3	1a	3233-32-7	96009	-	-	-	C13636	ko01100	1.15117	0.0349952	0.708815	-0.49652	down	0.288622	0.541121	0.67138	-0.574798	insig	0.927053	0.720079	insig	0.887416	0.920861	1.05576	0.0782786	insig
MEDN0678*192	Ethylsalicylate	Organic acid and Its derivatives	Organic acid and Its derivatives	165.06	166.0629942	[M-H]-	C9H10O3	1b	118-61-6	8365	HMDB0029817	-	-	-	-	1.66424	0.00144877	1.22765	0.295902	up	2.11609	0.0027662	0.80593	-0.311274	down	2.0819	3.22647e-07	sig	1.83031	2.81305e-06	1.52327	0.607176	up
MEDN1484*192	Ethionamide	Heterocyclic compounds	Pteridines and derivatives	165.05	166.0564	[M-H]-	C8H10N2S	1b	536-33-4	2761171	HMDB0014747	4885	-	C07665	-	1.66424	0.00144877	1.22765	0.295902	up	2.11609	0.0027662	0.80593	-0.311274	down	2.0819	3.22647e-07	sig	1.83031	2.81305e-06	1.52327	0.607176	up
MEDN1548*199	Val-Ala	Amino acid and Its metabolites	Small Peptide	187.11	188.116093	[M-H]-	C8H16N2O3	1b	27493-61-4	6992638	-	-	-	C00107	ko02010	1.50576	0.0144782	0.337721	-1.5661	down	0.377803	0.502611	1.30719	0.386472	insig	1.48926	0.00165651	sig	1.50527	0.00724103	0.258355	-1.95257	down
MEDN0461*203	Sedoheptulose 7-Phosphate	Carbohydrates and Its metabolites	Phosphate sugars	289.03	290.040287	[M-H]-	C7H15O10P	3	2646-35-7	22833559	HMDB0001068	15721	-	C05382	ko00030,ko01100,ko01200,ko01230,ko01250	1.42281	0.00110823	0.597961	-0.741877	down	0.822262	0.256028	0.895783	-0.158779	insig	0.91109	0.000144301	insig	1.22733	0.00423363	0.667529	-0.583098	down
MEDN0499*203	Argininosuccinic acid	Organic acid and Its derivatives	Organic acid and Its derivatives	289.12	290.1226343	[M-H]-	C10H18N4O6	3	2387-71-5	16950	HMDB0000052	15682	5115	C03406	ko00220,ko00250,ko01100,ko01230	1.42281	0.00110823	0.597961	-0.741877	down	0.822262	0.256028	0.895783	-0.158779	insig	0.91109	0.000144301	insig	1.22733	0.00423363	0.667529	-0.583098	down
MEDN2319*205	9,10-Epoxy-18-hydroxyoctadecanoic acid	FA	Oxidized lipids	313.24	314.24571	[M-H]-	C18H34O4	1b	3233-92-9	9818312	-	-	-	-	-	1.31463	0.0206768	1.96642	0.975573	up	1.14542	0.0587007	1.62453	0.700026	insig	0.616782	0.00895016	insig	0.793932	0.0946074	1.21045	0.275547	insig
MEDN1081*205	12,13-DiHOME	FA	Oxidized lipids	313.24	314.2457	[M-H]-	C18H34O4	1b	263399-35-5	10236635	-	-	-	-	-	1.31463	0.0206768	1.96642	0.975573	up	1.14542	0.0587007	1.62453	0.700026	insig	0.616782	0.00895016	insig	0.793932	0.0946074	1.21045	0.275547	insig
MEDN0376*205	9,10-DiHOME	FA	Oxidized lipids	313.24	314.2457	[M-H]-	C18H34O4	1b	-	9966640	HMDB0004704	-	-	C14828	ko00591	1.31463	0.0206768	1.96642	0.975573	up	1.14542	0.0587007	1.62453	0.700026	insig	0.616782	0.00895016	insig	0.793932	0.0946074	1.21045	0.275547	insig
MEDN0391*206	DHA	FA	Oxidized lipids	327.23	328.2402	[M-H]-	C22H32O2	2	6217-54-5	445580	HMDB0002183	28125	3457	C06429	ko01040	0.453332	0.911123	0.976124	-0.0348638	insig	0.956953	0.128344	1.50852	0.593138	insig	0.879235	0.137028	insig	1.13707	0.0296864	0.647072	-0.628002	down
MEDN1079*206	FFA(22:6)	FA	FFA	327.23	328.2402	[M-H]-	C22H32O2	2	25167-62-8	6442063	-	-	-	-	-	0.453332	0.911123	0.976124	-0.0348638	insig	0.956953	0.128344	1.50852	0.593138	insig	0.879235	0.137028	insig	1.13707	0.0296864	0.647072	-0.628002	down
MEDN0372*210	LPA(0:0/16:0)	GP	LPA	409.24	410.243342	[M-H]-	C19H39O7P	1a	-	53478599	HMDB0007849	-	-	C00416	ko00561,ko00564,ko01100,ko04024,ko04070,ko04072,ko04666,ko04912,ko04975,ko05200,ko05212,ko05231	2.14735	3.08968e-05	0.394248	-1.34282	down	1.26068	0.0825801	1.45189	0.537929	insig	2.10289	5.89108e-09	sig	1.85337	2.71775e-06	0.271542	-1.88075	down
MEDN1600*210	LPA(16:0/0:0)	GP	LPA	409.24	410.2433401	[M-H]-	C19H39O7P	1a	22002-85-3	89566	HMDB0007853	64023	-	C04036	-	2.14735	3.08968e-05	0.394248	-1.34282	down	1.26068	0.0825801	1.45189	0.537929	insig	2.10289	5.89108e-09	sig	1.85337	2.71775e-06	0.271542	-1.88075	down
MEDN1285*215	LPE(0:0/16:0)	GP	LPE	452.28	453.285541	[M-H]-	C21H44NO7P	2	-	53480922	-	-	-	C04438	ko00564	0.776586	0.19764	0.857562	-0.221688	insig	1.69654	0.0317072	1.51087	0.59538	up	1.56263	0.00240534	sig	1.41933	0.00107548	0.567595	-0.817067	down
MEDN0366*215	LPE(16:0/0:0)	GP	LPE	452.28	453.285541	[M-H]-	C21H44NO7P	2	-	9547069	-	-	-	C04438	ko00564	0.776586	0.19764	0.857562	-0.221688	insig	1.69654	0.0317072	1.51087	0.59538	up	1.56263	0.00240534	sig	1.41933	0.00107548	0.567595	-0.817067	down
MEDN2369*217	LPE(18:2/0:0)	GP	LPE	476.28	477.28553900000003	[M-H]-	C23H44NO7P	2	85046-18-0	52925130	HMDB0011507	83058	-	C04438	ko00564	0.894498	0.0766587	0.774822	-0.368063	insig	1.02023	0.267647	1.25489	0.327565	insig	1.27451	0.0251779	sig	1.05198	0.0133183	0.61744	-0.695628	down
MEDN1282*217	LPE(0:0/18:2)	GP	LPE	476.28	477.285541	[M-H]-	C23H44NO7P	2	-	53480926	-	-	-	C04438	ko00564	0.894498	0.0766587	0.774822	-0.368063	insig	1.02023	0.267647	1.25489	0.327565	insig	1.27451	0.0251779	sig	1.05198	0.0133183	0.61744	-0.695628	down
MEDN2372*221	LPE(0:0/20:4)	GP	LPE	500.28	501.28553900000003	[M-H]-	C25H44NO7P	2	-	53480936	HMDB0011487	72741	-	C04438	ko00564	1.48282	0.00234022	0.653966	-0.612713	down	0.617777	0.247477	1.20102	0.264254	insig	1.5563	5.58542e-05	sig	1.51441	2.50121e-05	0.544511	-0.876967	down
MEDN1276*221	LPE(20:4/0:0)	GP	LPE	500.28	501.285541	[M-H]-	C25H44NO7P	2	-	42607465	-	-	-	C04438	ko00564	1.48282	0.00234022	0.653966	-0.612713	down	0.617777	0.247477	1.20102	0.264254	insig	1.5563	5.58542e-05	sig	1.51441	2.50121e-05	0.544511	-0.876967	down
MEDN1269*225	LPE(0:0/22:6)	GP	LPE	524.28	525.285541	[M-H]-	C27H44NO7P	3	-	53480945	-	-	-	C04438	ko00564	0.973161	0.119102	0.777707	-0.362701	insig	0.47113	0.184805	1.30794	0.387296	insig	1.15509	0.0115232	sig	1.33751	0.00122138	0.594605	-0.749997	down
MEDN1270*225	LPE(22:6/0:0)	GP	LPE	524.28	525.285541	[M-H]-	C27H44NO7P	3	-	52925132	-	-	-	C04438	ko00564	0.973161	0.119102	0.777707	-0.362701	insig	0.47113	0.184805	1.30794	0.387296	insig	1.15509	0.0115232	sig	1.33751	0.00122138	0.594605	-0.749997	down
MEDP0792*228	Pyrrolidine	Heterocyclic compounds	Heterocyclic compounds	72.08	71.07349929	[M+H]+	C4H9N	1b	123-75-1	31268	HMDB0031641	33135	-	-	-	0.571236	0.276976	0.879107	-0.185889	insig	1.4334	0.0223073	1.29556	0.373571	up	1.1823	0.00669119	sig	1.2624	0.0031312	0.678556	-0.55946	down
MEDP1740*228	Acrylamide	Alcohol and amines	Amines	72.04	71.037114	[M+H]+	C3H5NO	1b	79-06-1	6579	HMDB0004296	28619	-	C01659	-	0.571236	0.276976	0.879107	-0.185889	insig	1.4334	0.0223073	1.29556	0.373571	up	1.1823	0.00669119	sig	1.2624	0.0031312	0.678556	-0.55946	down
MEDP1083*238	Oxypurinol	Nucleotide and Its metabolites	Nucleotide and Its metabolites	153.04	152.0334254	[M+H]+	C5H4N4O2	1a	2465-59-0	135398752	HMDB0000786	28315	5752	C07599	-	1.24329	0.0362666	0.467684	-1.09639	down	1.36756	0.0700917	0.442432	-1.17647	insig	0.122386	0.105256	insig	0.170046	0.86679	1.05707	0.0800771	insig
MEDP1498*238	8-Azaguanine	Nucleotide and Its metabolites	Nucleotide and Its metabolites	153.05	152.044659	[M+H]+	C4H4N6O	1a	134-58-7	135403646	-	-	-	-	-	1.24329	0.0362666	0.467684	-1.09639	down	1.36756	0.0700917	0.442432	-1.17647	insig	0.122386	0.105256	insig	0.170046	0.86679	1.05707	0.0800771	insig
MEDP1203*239	(1R,6S)-6-amino-5-oxocyclohexyl-2-ene-1-carboxylic-acid-ester	Aldehyde,Ketones,Esters	Esters	156.07	155.05823	[M+H]+	C7H9NO3	3	-	49852389	-	-	-	C19831	ko01100	1.20589	0.0176874	0.825348	-0.276925	down	1.506	0.0329339	1.22989	0.298526	up	1.65883	0.000130319	sig	1.52666	7.61888e-05	0.671076	-0.575451	down
MEDP0880*242	N-Alpha-Acetyl-L-Asparagine	Amino acid and Its metabolites	Amino acid derivatives	175.07	174.064056	[M+H]+	C6H10N2O4	1a	4033-40-3	99715	HMDB0006028	-	-	-	-	2.16333	0.000126165	3.07487	1.62052	up	0.718682	0.33395	1.10708	0.14676	insig	1.88959	9.53042e-06	sig	1.75449	0.000655366	2.77746	1.47376	up
MEDP0059*242	L-Theanine	Amino acid and Its metabolites	Amino acids	175.11	174.1	[M+H]+	C7H14N2O3	1a	3081-61-6	439378	HMDB0034365	17394	-	C01047	-	2.16333	0.000126165	3.07487	1.62052	up	0.718682	0.33395	1.10708	0.14676	insig	1.88959	9.53042e-06	sig	1.75449	0.000655366	2.77746	1.47376	up
MEDP2339*243	Pro-Ser	Amino acid and Its metabolites	Small Peptide	203.1	202.095358	[M+H]+	C8H14N2O4	1b	71835-80-8	7408258	-	-	-	C00107	ko02010	1.33425	0.0129288	1.81857	0.862808	up	0.810227	0.177263	0.547582	-0.868854	insig	1.3548	0.0350694	sig	1.1902	0.0409763	3.3211	1.73166	up
MEDP1663*243	N,N-Dimethylarginine	Amino acid and Its metabolites	Amino acid derivatives	203.15	202.143	[M+H]+	C8H18N4O2	1b	30315-93-6	123831	HMDB0001539	17929	6309	C03626	-	1.33425	0.0129288	1.81857	0.862808	up	0.810227	0.177263	0.547582	-0.868854	insig	1.3548	0.0350694	sig	1.1902	0.0409763	3.3211	1.73166	up
MEDP1488*243	SDMA	Organic acid and Its derivatives	Organic acid and Its derivatives	203.15	202.142976	[M+H]+	C8H18N4O2	1b	30344-00-4	169148	HMDB0003334	25682	6891	-	-	1.33425	0.0129288	1.81857	0.862808	up	0.810227	0.177263	0.547582	-0.868854	insig	1.3548	0.0350694	sig	1.1902	0.0409763	3.3211	1.73166	up
MEDP2431*245	Phe-Gly	Amino acid and Its metabolites	Small Peptide	223.11	222.09989	[M+H]+	C11H14N2O3	1a	721-90-4	6992304	-	-	-	C00107	ko02010	1.19978	0.158875	0.686872	-0.541887	insig	1.07861	0.318327	1.45195	0.537995	insig	1.48382	0.0393896	sig	1.38082	0.00502119	0.473067	-1.07988	down
MEDP0859*245	Gly-Phe	Amino acid and Its metabolites	Amino acid derivatives	223.11	222.100449	[M+H]+	C11H14N2O3	1a	3321-03-7	92953	HMDB0028848	-	-	C00107	ko02010	1.19978	0.158875	0.686872	-0.541887	insig	1.07861	0.318327	1.45195	0.537995	insig	1.48382	0.0393896	sig	1.38082	0.00502119	0.473067	-1.07988	down
MEDP1869*251	His-Leu	Amino acid and Its metabolites	Small Peptide	269.16	268.153541	[M+H]+	C12H20N4O3	3	7763-65-7	189008	HMDB0028889	-	-	C05010	-	1.20675	0.0484162	0.6849	-0.546035	down	0.475624	0.743586	1.06382	0.0892601	insig	1.19486	0.0370037	sig	1.05157	0.0344952	0.643809	-0.635295	down
MEDP2585*251	Ile-His	Amino acid and Its metabolites	Small Peptide	269.16	268.15299	[M+H]+	C12H20N4O3	3	97284-12-3	7019081	-	-	-	C00107	ko02010	1.20675	0.0484162	0.6849	-0.546035	down	0.475624	0.743586	1.06382	0.0892601	insig	1.19486	0.0370037	sig	1.05157	0.0344952	0.643809	-0.635295	down
MEDP1656*264	Carnitine C16-OH	FA	CAR	416.34	415.3298	[M+H]+	C23H45NO5	2	195207-76-2	71464553	HMDB0013336	-	-	C02301	ko04714	0.620675	0.406147	0.872443	-0.196868	insig	2.65675	0.00125945	2.14675	1.10216	up	1.91921	6.62946e-05	sig	1.83863	2.33624e-05	0.406401	-1.29902	down
MEDP1394*264	Carnitine C15:DC	FA	CAR	416.3	415.293389	[M+H]+	C22H41NO6	2	-	-	-	-	-	C02301	ko04714	0.620675	0.406147	0.872443	-0.196868	insig	2.65675	0.00125945	2.14675	1.10216	up	1.91921	6.62946e-05	sig	1.83863	2.33624e-05	0.406401	-1.29902	down
MEDP1382*266	Carnitine ph-C14	FA	CAR	448.34	447.334859	[M+H]+	C27H45NO4	3	-	-	-	-	-	C02301	ko04714	1.85864	0.00095339	0.283835	-1.81687	down	1.12585	0.108884	0.664411	-0.589852	insig	1.16378	9.01079e-05	sig	1.1857	0.00618642	0.427199	-1.22702	down
MEDP2722*266	2,22-Dideoxy-3-dehydroecdysone	Hormones and hormone related compounds	Hormones and hormone related compounds	448.34	430.30831	[M+NH4]+	C27H42O4	3	-	23724770	-	-	-	-	-	1.85864	0.00095339	0.283835	-1.81687	down	1.12585	0.108884	0.664411	-0.589852	insig	1.16378	9.01079e-05	sig	1.1857	0.00618642	0.427199	-1.22702	down
MEDP0494*269	LPC(15:0/0:0)	GP	LPC	482.32	481.316841	[M+H]+	C23H48NO7P	2	-	24779458	HMDB0010381	580912	-	C04230	ko00564,ko04148,ko05231	1.38522	0.0100307	0.525095	-0.92935	down	0.696069	0.924086	1.02365	0.0337253	insig	1.35585	0.00565208	sig	1.10427	0.0160557	0.512962	-0.963075	down
MEDP2738*269	2-Hexadecanoylthio-1-ethylphosphorylcholine	FA	FA	482.31	481.299081	[M+H]+	C23H48NO5PS	2	60793-01-3	194114	-	-	-	-	-	1.38522	0.0100307	0.525095	-0.92935	down	0.696069	0.924086	1.02365	0.0337253	insig	1.35585	0.00565208	sig	1.10427	0.0160557	0.512962	-0.963075	down
MEDP1692*269	LPC(0:0/15:0)	GP	LPC	482.32	481.3168	[M+H]+	C23H48NO7P	2	108273-89-8	165415602	-	-	-	C04230	ko00564,ko04148,ko05231	1.38522	0.0100307	0.525095	-0.92935	down	0.696069	0.924086	1.02365	0.0337253	insig	1.35585	0.00565208	sig	1.10427	0.0160557	0.512962	-0.963075	down
MEDP1902*270	LPC(16:2/0:0)	GP	LPC	492.31	491.30119	[M+H]+	C24H46NO7P	2	-	154573513	-	-	-	C04230	ko00564,ko04148,ko05231	1.11652	0.0415215	0.631799	-0.662462	down	0.100585	0.483211	0.819529	-0.287132	insig	0.8034	0.179301	insig	0.645664	0.306838	0.770929	-0.37533	insig
MEDP2787*270	LPC(0:0/16:2)	GP	LPC	492.31	491.30119	[M+H]+	C24H46NO7P	2	-	-	-	-	-	C04230	ko00564,ko04148,ko05231	1.11652	0.0415215	0.631799	-0.662462	down	0.100585	0.483211	0.819529	-0.287132	insig	0.8034	0.179301	insig	0.645664	0.306838	0.770929	-0.37533	insig
MEDP1346*272	LPC(0:0/16:0)	GP	LPC	496.34	495.332491	[M+H]+	C24H50NO7P	2	66757-27-5	15061532	-	-	-	C04230	ko00564,ko04148,ko05231	2.10414	2.52675e-06	0.485889	-1.0413	down	0.584363	0.408236	1.1501	0.201761	insig	1.90568	1.13759e-08	sig	1.74375	3.9595e-07	0.422475	-1.24306	down
MEDP0338*272	LPC(16:0/0:0)	GP	LPC	496.34	495.332491	[M+H]+	C24H50NO7P	2	17364-16-8	460602	HMDB0010382	72998	-	C04230	ko00564,ko04148,ko05231	2.10414	2.52675e-06	0.485889	-1.0413	down	0.584363	0.408236	1.1501	0.201761	insig	1.90568	1.13759e-08	sig	1.74375	3.9595e-07	0.422475	-1.24306	down
MEDP2792*272	PC(O-1:0/O-16:0)	GP	PC-O	496.38	495.368876	[M+H]+	C25H54NO6P	2	-	-	-	-	-	C00157	ko00564,ko00590,ko00591,ko00592,ko01100,ko04723,ko05231	2.10414	2.52675e-06	0.485889	-1.0413	down	0.584363	0.408236	1.1501	0.201761	insig	1.90568	1.13759e-08	sig	1.74375	3.9595e-07	0.422475	-1.24306	down
MEDP0434*273	LPC(17:0/0:0)	GP	LPC	510.36	509.348141	[M+H]+	C25H52NO7P	2	50930-23-9	24779463	HMDB0012108	74340	-	C04230	ko00564,ko04148,ko05231	1.03507	0.00276729	0.473549	-1.07841	down	0.566313	0.48698	1.17537	0.233117	insig	1.11427	0.000148849	sig	0.964927	0.000956498	0.402893	-1.31153	insig
MEDP2831*273	LPC(0:0/17:0)	GP	LPC	510.36	509.348141	[M+H]+	C25H52NO7P	2	-	165415680	-	-	-	C04230	ko00564,ko04148,ko05231	1.03507	0.00276729	0.473549	-1.07841	down	0.566313	0.48698	1.17537	0.233117	insig	1.11427	0.000148849	sig	0.964927	0.000956498	0.402893	-1.31153	insig
MEDP1341*275	LPC(18:2/0:0)	GP	LPC	520.34	519.332491	[M+H]+	C26H50NO7P	1a	-	11005824	HMDB0010386	28733	-	C04230	ko00564,ko04148,ko05231	1.57361	0.00179246	0.646557	-0.629149	down	0.871923	0.223845	1.21227	0.277716	insig	1.6486	6.14798e-05	sig	1.43324	8.26806e-05	0.533343	-0.906865	down
MEDP0495*275	LPC(0:0/18:2)	GP	LPC	520.34	519.332491	[M+H]+	C26H50NO7P	1a	27304-12-7	71768169	-	-	-	C04230	ko00564,ko04148,ko05231	1.57361	0.00179246	0.646557	-0.629149	down	0.871923	0.223845	1.21227	0.277716	insig	1.6486	6.14798e-05	sig	1.43324	8.26806e-05	0.533343	-0.906865	down
MEDP1339*276	LPC(18:1/0:0)	GP	LPC	522.36	521.348141	[M+H]+	C26H52NO7P	1a	3542-29-8	53480465	HMDB0010385	86255	-	C04230	ko00564,ko04148,ko05231	0.906937	0.06362	0.757129	-0.401389	insig	0.64928	0.540486	1.10744	0.147228	insig	1.1127	0.0462228	sig	0.949881	0.0336338	0.683675	-0.548617	insig
MEDP1701*276	LPC(0:0/18:1)	GP	LPC	522.36	521.348141	[M+H]+	C26H52NO7P	1a	22248-65-3	24779494	-	-	-	C04230	ko00564,ko04148,ko05231	0.906937	0.06362	0.757129	-0.401389	insig	0.64928	0.540486	1.10744	0.147228	insig	1.1127	0.0462228	sig	0.949881	0.0336338	0.683675	-0.548617	insig
MEDP2697*276	2-Thio-PAF	FA	FA	522.34	539.340946	[M+H-H2O]+	C26H54NO6PS	1a	-	10347222	-	-	-	-	-	0.906937	0.06362	0.757129	-0.401389	insig	0.64928	0.540486	1.10744	0.147228	insig	1.1127	0.0462228	sig	0.949881	0.0336338	0.683675	-0.548617	insig
MEDP1333*280	LPC(0:0/20:4)	GP	LPC	544.34	543.332491	[M+H]+	C28H50NO7P	2	-	52924038	-	-	-	C04230	ko00564,ko04148,ko05231	1.97094	2.40843e-05	0.482136	-1.05249	down	0.0522786	0.662367	1.06635	0.0926791	insig	1.73582	5.28479e-08	sig	1.79838	5.72979e-06	0.452138	-1.14517	down
MEDP1334*280	LPC(20:4/0:0)	GP	LPC	544.34	543.332491	[M+H]+	C28H50NO7P	2	60701-99-7	24779476	-	-	-	C04230	ko00564,ko04148,ko05231	1.97094	2.40843e-05	0.482136	-1.05249	down	0.0522786	0.662367	1.06635	0.0926791	insig	1.73582	5.28479e-08	sig	1.79838	5.72979e-06	0.452138	-1.14517	down
MEDP1328*282	LPC(20:2/0:0)	GP	LPC	548.37	547.363791	[M+H]+	C28H54NO7P	2	-	52924053	HMDB0010392	83055	-	C04230	ko00564,ko04148,ko05231	1.95212	8.00432e-05	0.240834	-2.05389	down	0.457456	0.317911	0.570131	-0.810635	insig	1.35586	0.000378286	sig	1.33396	0.00818996	0.422419	-1.24325	down
MEDP1330*282	LPC(0:0/20:2)	GP	LPC	548.37	547.363791	[M+H]+	C28H54NO7P	2	-	-	-	-	-	C04230	ko00564,ko04148,ko05231	1.95212	8.00432e-05	0.240834	-2.05389	down	0.457456	0.317911	0.570131	-0.810635	insig	1.35586	0.000378286	sig	1.33396	0.00818996	0.422419	-1.24325	down
MEDP2784*285	LPC(0:0/22:6)	GP	LPC	568.34	567.332491	[M+H]+	C30H50NO7P	2	-	71768157	-	-	-	C04230	ko00564,ko04148,ko05231	1.71361	0.00059346	0.515001	-0.957353	down	0.774678	0.0916117	1.42832	0.514319	insig	1.84382	7.67659e-07	sig	1.89623	6.99677e-06	0.360564	-1.47167	down
MEDP1325*285	LPC(22:6/0:0)	GP	LPC	568.34	567.332491	[M+H]+	C30H50NO7P	2	-	10415542	-	-	-	C04230	ko00564,ko04148,ko05231	1.71361	0.00059346	0.515001	-0.957353	down	0.774678	0.0916117	1.42832	0.514319	insig	1.84382	7.67659e-07	sig	1.89623	6.99677e-06	0.360564	-1.47167	down
MEDP1322*286	LPC(22:5/0:0)	GP	LPC	570.36	569.348141	[M+H]+	C30H52NO7P	2	-	53480475	-	-	-	C04230	ko00564,ko04148,ko05231	1.75699	0.00045332	0.54511	-0.875381	down	1.11956	0.11987	1.26978	0.344577	insig	1.88509	1.33219e-06	sig	1.71428	2.8697e-05	0.429295	-1.21996	down
MEDP1321*286	LPC(0:0/22:5)	GP	LPC	570.36	569.348141	[M+H]+	C30H52NO7P	2	-	165415626	-	-	-	C04230	ko00564,ko04148,ko05231	1.75699	0.00045332	0.54511	-0.875381	down	1.11956	0.11987	1.26978	0.344577	insig	1.88509	1.33219e-06	sig	1.71428	2.8697e-05	0.429295	-1.21996	down
MEDN0009	Aspartic Acid	Amino acid and Its metabolites	Amino acids	132.03	133.038	[M-H]-	C4H7NO4	1b	56-84-8	5960	HMDB0000191	17053	5206	C00049	ko00220,ko00250,ko00260,ko00270,ko00340,ko00410,ko00470,ko00760,ko00770,ko00970,ko01100,ko01200,ko01210,ko01230,ko01240,ko02010,ko04080,ko04974,ko05230	1.27864	0.0493543	0.709789	-0.494538	down	0.553155	0.49284	1.19167	0.252984	insig	1.35018	0.021744	sig	1.3639	0.00383451	0.595626	-0.747522	down
MEDN0010	L-Citrulline	Amino acid and Its metabolites	Amino acids	174.09	175.096	[M-H]-	C6H13N3O3	1a	372-75-8	9750	HMDB0000904	16349	16	C00327	ko00220,ko01100,ko01230	1.12859	0.0358054	0.727231	-0.459514	down	1.38426	0.0484635	0.673029	-0.571259	down	0.00181698	0.0677873	insig	0.0630384	0.63199	1.08053	0.111745	insig
MEDN0012	Histidine	Amino acid and Its metabolites	Amino acids	154.06	155.07	[M-H]-	C6H9N3O2	1a	71-00-1	6274	HMDB0000177	15971	21	C00135	ko00340,ko00410,ko00470,ko00970,ko01100,ko01230,ko02010,ko04974,ko05230	1.22582	0.0207832	0.806509	-0.310237	down	1.17084	0.0803848	1.22802	0.296331	insig	1.60353	0.00022639	sig	1.58719	1.6271e-05	0.656757	-0.606568	down
MEDN0018	L-Serine	Amino acid and Its metabolites	Amino acids	104.04	105.043	[M-H]-	C3H7NO3	1a	56-45-1	5951	HMDB0000187	17115	5203	C00065	ko00260,ko00270,ko00470,ko00564,ko00600,ko00630,ko00920,ko00970,ko01100,ko01200,ko01230,ko01240,ko02010,ko04071,ko04974,ko04978,ko05230	1.41323	0.00396906	0.747464	-0.419924	down	1.52946	0.0665077	1.3327	0.414355	insig	1.73386	6.69493e-05	sig	1.58515	4.98381e-05	0.560863	-0.83428	down
MEDN0019	L-Tryptophan	Amino acid and Its metabolites	Amino acids	203.08	204.09	[M-H]-	C11H12N2O2	1a	73-22-3	6305	HMDB0000929	16828	5879	C00078	ko00260,ko00380,ko00400,ko00970,ko01100,ko01210,ko01230,ko01240,ko04726,ko04974,ko04978,ko05143,ko05230	1.00598	0.0667838	0.823409	-0.280319	insig	0.50254	0.206098	1.17887	0.237403	insig	1.19707	0.00467047	sig	1.42387	0.000189983	0.698474	-0.517721	down
MEDN0025	3-Hydroxy-3-Methylpentane-1,5-Dioic Acid	Amino acid and Its metabolites	Amino acid derivatives	161.05	162.053	[M-H]-	C6H10O5	1b	503-49-1	1662	HMDB0000355	16831	5344	C03761	-	0.317813	0.398271	1.09345	0.128885	insig	1.61381	0.0221564	1.30544	0.384534	up	0.68411	0.0528113	insig	0.90395	0.0968658	0.83761	-0.255649	insig
MEDN0042	L-Asparagine Anhydrous	Amino acid and Its metabolites	Amino acids	131.05	132.054	[M-H]-	C4H8N2O3	1b	70-47-3	6267	HMDB0000168	17196	14	C00152	ko00250,ko00970,ko01100,ko01230,ko04974,ko04978,ko05230	0.930144	0.0861236	0.808373	-0.306908	insig	0.475985	0.50943	1.11118	0.152094	insig	1.02965	0.0622593	insig	1.09017	0.0259817	0.72749	-0.459002	down
MEDN0046	L-Glutamine	Amino acid and Its metabolites	Amino acids	145.06	146.069	[M-H]-	C5H10N2O3	1a	56-85-9	5961	HMDB0000641	18050	5614	C00064	ko00220,ko00230,ko00240,ko00250,ko00470,ko00630,ko00750,ko00910,ko00970,ko01100,ko01230,ko01232,ko01240,ko02010,ko04724,ko04727,ko04964,ko04974,ko04978,ko05230	0.567294	0.413988	0.911617	-0.1335	insig	1.47041	0.0399039	1.30354	0.382437	up	1.26201	0.00956974	sig	1.29776	0.00109927	0.699338	-0.515937	down
MEDN0062	N-Propionylglycine	Amino acid and Its metabolites	Amino acid derivatives	130.05	131.058	[M-H]-	C5H9NO3	1b	21709-90-0	98681	HMDB0000783	89836	5749	-	-	0.575591	0.311057	0.888754	-0.170144	insig	1.90512	0.00362085	1.45537	0.541388	up	1.44223	0.00057593	sig	1.49519	0.00025888	0.610671	-0.711532	down
MEDN0065	O-Phospho-L-Serine	Amino acid and Its metabolites	Amino acid derivatives	184	185.009	[M-H]-	C3H8NO6P	1b	407-41-0	68841	HMDB0000272	15811	5270	C01005	ko00260,ko00270,ko00970,ko01100,ko01200,ko01230	0.704362	0.213504	0.87677	-0.189729	insig	1.27762	0.0473748	1.25391	0.326433	up	1.24502	0.00573668	sig	1.28103	0.00121467	0.69923	-0.516162	down
MEDN0068	S-(5-Adenosy)-L-Homocysteine	Amino acid and Its metabolites	Amino acid derivatives	383.11	384.122	[M-H]-	C14H20N6O5S	1b	979-92-0	439155	HMDB0000939	16680	296	C00021	ko00270,ko01100,ko01230,ko01240,ko05208	0.781158	0.182261	2.30682	1.20591	insig	0.661654	0.861088	1.08375	0.116035	insig	0.986723	0.251867	insig	1.14601	0.0277095	2.12855	1.08987	up
MEDN0128	4-Hydroxy-3-methoxybenzaldehyde	Benzene and substituted derivatives	Phenolics	151.04	152.047	[M-H]-	C8H8O3	1a	121-33-5	1183	HMDB0012308	18346	-	C00755	ko01100	1.28092	0.01016	0.815041	-0.295055	down	0.884065	0.1079	1.15236	0.204587	insig	1.45893	0.000195232	sig	1.48577	5.39709e-05	0.707282	-0.499642	down
MEDN0147	5-Methylcytosine	Nucleotide and Its metabolites	Nucleotide and Its metabolites	124.05	125.059	[M-H]-	C5H7N3O	1a	554-01-8	65040	HMDB0002894	27551	3247	C02376	ko00240,ko01100	1.67789	0.00102971	0.472555	-1.08145	down	0.141286	0.792672	0.94985	-0.0742287	insig	1.34976	0.000128769	sig	1.23773	0.00157966	0.497505	-1.00722	down
MEDN0163	Hypoxanthine	Nucleotide and Its metabolites	Nucleotide and Its metabolites	135.03	136.039	[M-H]-	C5H4N4O	1a	68-94-0	135398638	HMDB0000157	17368	83	C00262	ko00230,ko01100,ko01232	1.31501	0.0286891	0.267967	-1.89987	down	0.522207	0.075308	1.54735	0.629803	insig	1.48077	0.00294937	sig	1.40332	0.0150526	0.173178	-2.52968	down
MEDN0201	Succinic Acid	Organic acid and Its derivatives	Organic acid and Its derivatives	117.02	118.027	[M-H]-	C4H6O4	1a	110-15-6	1110	HMDB0000254	-	-	C00042	ko00020,ko00190,ko00250,ko00310,ko00350,ko00360,ko00620,ko00630,ko00640,ko00650,ko00760,ko00920,ko01100,ko01200,ko04024,ko04727,ko04922,ko05230	1.27588	0.0111731	0.746258	-0.422254	down	0.2759	0.852227	0.987587	-0.0180208	insig	1.12627	0.00323205	sig	0.98169	0.0143094	0.755638	-0.404233	insig
MEDN0204	Pyruvic Acid	Organic acid and Its derivatives	Organic acid and Its derivatives	87.01	88.016	[M-H]-	C3H4O3	1b	127-17-3	1060	HMDB0000243	-	-	C00022	ko00010,ko00020,ko00030,ko00040,ko00053,ko00250,ko00260,ko00270,ko00290,ko00330,ko00350,ko00360,ko00430,ko00440,ko00470,ko00620,ko00630,ko00650,ko00730,ko00760,ko00770,ko00785,ko00900,ko01100,ko01200,ko01210,ko01230,ko01240,ko04066,ko04152,ko04911,ko04922,ko04930,ko04931,ko05230,ko05415	1.51967	0.00617801	1.37194	0.456216	up	0.671572	0.454081	1.08951	0.123684	insig	0.821385	0.0225494	insig	0.920663	0.0464934	1.25922	0.332531	insig
MEDN0208	Melatonin	Hormones and hormone related compounds	Hormones and hormone related compounds	231.11	232.121	[M-H]-	C13H16N2O2	1b	73-31-4	896	HMDB0001389	16796	73	C01598	ko00380,ko01100,ko04080,ko04713	1.31956	0.0100042	0.646438	-0.629415	down	0.352501	0.381989	1.2803	0.356481	insig	1.31303	0.00251253	sig	1.49641	0.000757503	0.504912	-0.985896	down
MEDN0237	Glucoronic Acid	Carbohydrates and Its metabolites	Sugar acids	193.04	194.043	[M-H]-	C6H10O7	1b	6556-12-3	65041	HMDB0000127	42717	161	C00191	ko00040,ko00053,ko00520,ko00562,ko01100,ko01240,ko01250	0.537186	0.180534	2.97302	1.57193	insig	1.17364	0.825802	0.894959	-0.160107	insig	1.05684	0.166471	insig	1.28765	0.00810846	3.32196	1.73203	up
MEDN0279	2-Aminoethanesulfinic Acid	Organic acid and Its derivatives	Sulfonic acids	108.01	109.02	[M-H]-	C2H7NO2S	1b	300-84-5	107812	HMDB0000965	16668	281	C00519	ko00430,ko01100	1.59988	0.0247471	0.376638	-1.40875	down	2.07326	0.115154	0.540827	-0.88676	insig	0.260742	0.0445791	insig	0.388637	0.254701	0.696411	-0.521988	insig
MEDN0280	Taurine	Organic acid and Its derivatives	Sulfonic acids	124.01	125.015	[M-H]-	C2H7NO3S	1a	107-35-7	1123	HMDB0000251	15891	31	C00245	ko00120,ko00430,ko00920,ko01100,ko02010,ko04080	1.70388	0.0012577	0.440728	-1.18204	down	0.761372	0.536344	0.872222	-0.197233	insig	1.17378	0.000258733	sig	1.24744	0.00300927	0.505293	-0.984807	down
MEDN0290	3-Hydroxy-3-Methyl Butyric Acid	Organic acid and Its derivatives	Organic acid and Its derivatives	117.06	118.063	[M-H]-	C5H10O3	1a	625-08-1	69362	HMDB0000754	37084	5722	C20827	ko00280,ko01100	1.33736	0.0246446	1.75785	0.813813	up	0.318635	0.961707	1.01093	0.0156801	insig	0.839181	0.050752	insig	0.843925	0.0278826	1.73885	0.798133	insig
MEDN0297	4-Hydroxy-2-Oxoglutaric Acid	Organic acid and Its derivatives	Organic acid and Its derivatives	161.01	162.016	[M-H]-	C5H6O6	1b	1187-99-1	599	HMDB0002070	30923	6471	C01127	ko00630,ko01100	0.978255	0.0470834	1.40963	0.495319	insig	0.563149	0.33835	0.802482	-0.317459	insig	1.04291	0.0487272	sig	1.16236	0.03056	1.75659	0.812778	up
MEDN0311	Dodecanedioic Acid	FA	FFA	229.14	230.152	[M-H]-	C12H22O4	1a	693-23-2	12736	HMDB0000623	4676	5596	C02678	-	1.0184	0.213382	0.86442	-0.210195	insig	0.0894867	0.610581	1.06387	0.089328	insig	0.861421	0.104125	insig	1.35108	0.00095467	0.812521	-0.299523	down
MEDN0326	Tartaric acid	Organic acid and Its derivatives	Organic acid and Its derivatives	149.01	150.016	[M-H]-	C4H6O6	1b	87-69-4	444305	HMDB0000956	15671	-	C00898	ko00630,ko01100	2.04103	0.530986	1.64665	0.719535	insig	1.03363	0.0633044	0.296958	-1.75167	insig	1.93434	0.0282419	sig	1.74309	0.0448373	5.54507	2.47121	up
MEDN0335	Methylmalonic Acid	Organic acid and Its derivatives	Organic acid and Its derivatives	117.02	118.027	[M-H]-	C4H6O4	1a	516-05-2	487	HMDB0000202	30860	3712	C02170	ko00240,ko00280,ko00640,ko01100	1.44687	0.0037005	0.663122	-0.592654	down	0.670914	0.550016	0.950714	-0.0729168	insig	1.12944	0.000669064	sig	1.12345	0.00686056	0.697499	-0.519737	down
MEDN0337	N-γ-Acetyl-N-2-Formyl-5-Methoxykynurenamine	Amino acid and Its metabolites	Amino acid derivatives	263.1	264.111	[M-H]-	C13H16N2O4	1b	52450-38-1	171161	HMDB0004259	-	-	C05642	ko00380	0.72299	0.240602	10.671	3.41562	insig	2.81447	0.00209002	0.102311	-3.28896	down	2.0493	1.4612e-05	sig	1.95349	0.000877649	104.299	6.70458	up
MEDN0342	Sebacate	Organic acid and Its derivatives	Organic acid and Its derivatives	201.11	202.121	[M-H]-	C10H18O4	1a	111-20-6	5192	HMDB0000792	41865	4240	C08277	-	1.47379	0.0214654	0.471365	-1.08508	down	0.0540283	0.908766	1.03306	0.0469249	insig	1.1752	0.00776145	sig	1.16119	0.01647	0.45628	-1.13201	down
MEDN0394	FFA(20:2)	FA	FFA	307.26	308.27	[M-H]-	C20H36O2	1a	2091-39-6	6439848	HMDB0005060	73731	-	C16525	ko01040	0.37852	0.0359374	1.9004	0.926301	insig	2.64891	0.00190866	5.1752	2.37161	up	1.45815	0.000803801	sig	1.66347	0.0262023	0.367213	-1.44531	down
MEDN0434	Β-Pseudouridine	Nucleotide and Its metabolites	Nucleotide and Its metabolites	243.06	244.07	[M-H]-	C9H12N2O6	1a	1445-07-4	15047	HMDB0000767	17802	5734	C02067	ko00240,ko01100	1.18074	0.388942	1.29695	0.375126	insig	1.30958	0.0435659	0.514195	-0.959614	down	1.40111	0.0127857	sig	1.27704	0.0215937	2.5223	1.33474	up
MEDN0439	N-Acetylthreonine	Amino acid and Its metabolites	Amino acid derivatives	160.06	161.069	[M-H]-	C6H11NO4	1b	17093-74-2	152204	HMDB0062557	45826	-	-	-	1.05073	0.156061	1.48417	0.569656	insig	1.52854	0.0183896	0.472276	-1.0823	down	1.50582	0.00101645	sig	1.41166	0.00348624	3.14259	1.65195	up
MEDN0473	Dl-3,4-Dihydroxymandelic Acid	Organic acid and Its derivatives	Organic acid and Its derivatives	183.03	184.037	[M-H]-	C8H8O5	1b	775-01-9	85782	HMDB0001866	27637	696	C05580	ko00350,ko01100	0.946037	0.129829	1.35534	0.438656	insig	0.975862	0.501715	0.90493	-0.144122	insig	1.20572	0.0555523	insig	1.04038	0.00987275	1.49773	0.582778	up
MEDN0494	8,15-DiHETE	FA	FFA	335.22	336.2300595	[M-H]-	C20H32O4	2	80234-65-7	53480358	HMDB0010219	88456	-	-	-	0.791617	0.33632	0.759083	-0.397671	insig	0.0403891	0.158322	1.4963	0.581397	insig	0.689929	0.0797026	insig	1.02081	0.0317576	0.507307	-0.979069	down
MEDN0502	2-Deoxyribose 1-Phosphate	Carbohydrates and Its metabolites	Phosphate sugars	213.02	214.0242392	[M-H]-	C5H11O7P	3	17210-42-3	439287	HMDB0001351	28542	6182	C00672	ko00030,ko00240,ko01100	1.27929	0.00677805	0.839605	-0.252218	down	1.44927	0.0229679	0.850587	-0.233469	down	0.100832	0.0151169	insig	0.0969854	0.82921	0.987088	-0.018749	insig
MEDN0506	N-Acetylglucosamine 1-Phosphate	Carbohydrates and Its metabolites	Phosphate sugars	300.05	301.0562676	[M-H]-	C8H16NO9P	1b	6866-69-9	440272	HMDB0001367	7125	6194	C04256	-	0.460242	0.757461	0.916443	-0.125882	insig	1.88985	0.0221904	0.316322	-1.66053	down	0.963833	0.00567379	insig	1.0063	0.0266561	2.89718	1.53465	up
MEDN0541	DL-3,4-Dihydroxyphenyl glycol	Benzene and substituted derivatives	Benzene and substituted derivatives	169.05	170.0579088	[M-H]-	C8H10O4	3	28822-73-3	20096867	HMDB0000318	1387	5307	C05576	ko00350,ko01100	1.57384	0.00916334	0.350572	-1.51222	down	0.43711	0.563051	1.25442	0.327025	insig	1.53636	0.000951341	sig	1.48637	0.00454064	0.279469	-1.83924	down
MEDN0560	Marmesin	Aldehyde,Ketones,Esters	Esters	245.08	246.0892089	[M-H]-	C14H14O4	3	13849-08-6	334704	HMDB0030786	49080	-	C09276	-	1.40288	0.0378469	0.595471	-0.747897	down	0.116703	0.822422	1.08247	0.114327	insig	1.15363	0.0409949	sig	1.20955	0.0186714	0.550104	-0.862224	down
MEDN0562	Indole 3-carbinol	Heterocyclic compounds	Indole and Its derivatives	146.06	147.0684139	[M-H]-	C9H9NO	1a	700-06-1	3712	HMDB0005785	24814	-	-	-	1.67402	0.183864	2.25772	1.17487	insig	1.08371	0.0330949	0.362621	-1.46347	down	1.71188	0.00326982	sig	1.58683	0.00692638	6.22612	2.63833	up
MEDN0579	N-lactoyl-phenylalanine	Amino acid and Its metabolites	Amino acid derivatives	236.09	237.100108	[M-H]-	C12H15NO4	1a	-	11075454	HMDB0062175	-	-	-	-	1.95037	0.0143342	3.70587	1.88981	up	0.177072	0.792073	0.910779	-0.134827	insig	1.50183	0.0169191	sig	1.54481	0.00672566	4.0689	2.02464	up
MEDN0621	Indoxylsulfuric acid	Heterocyclic compounds	Indole and Its derivatives	212	213.009581	[M-H]-	C8H7NO4S	1a	487-94-5	10258	HMDB0000682	43355	524	-	-	0.241238	0.658259	1.27783	0.353698	insig	2.15975	0.0149077	0.119045	-3.07042	down	1.17553	0.00136487	sig	1.31475	0.0125279	10.734	3.42412	up
MEDN0622	Porphobilinogen	Organic acid and Its derivatives	Organic acid and Its derivatives	225.09	226.0953569	[M-H]-	C10H14N2O4	1b	487-90-1	1021	HMDB0000245	-	-	C00931	ko00860,ko01100,ko01240	1.65465	0.000739571	1.35912	0.442677	up	1.51495	0.0280346	0.830676	-0.267642	down	1.88862	6.24245e-06	sig	1.62445	2.02172e-05	1.63617	0.710319	up
MEDN0651	Succinic anhydride	Organic acid and Its derivatives	Organic acid and Its derivatives	99.01	100.016044	[M-H]-	C4H4O3	1a	108-30-5	7922	HMDB0032523	36595	-	C19524	-	0.309714	0.740832	1.04463	0.0629973	insig	1.36638	0.0379652	0.664525	-0.589604	down	0.976742	0.015212	insig	0.977528	0.0273797	1.572	0.652601	insig
MEDN0656	Indoleacetaldehyde	Heterocyclic compounds	Indole and Its derivatives	158.06	159.0684139	[M-H]-	C10H9NO	2	2591-98-2	800	HMDB0001190	18086	6068	C00637	ko00380,ko01100	0.782826	0.184769	0.885288	-0.175782	insig	0.232046	0.456133	1.08581	0.118769	insig	0.845955	0.0887456	insig	1.05047	0.0127846	0.815326	-0.294551	down
MEDN0675	Methylstearate	Aldehyde,Ketones,Esters	Esters	297.28	298.2871805	[M-H]-	C19H38O2	1b	112-61-8	8201	HMDB0034154	-	-	-	-	1.70537	0.00127862	1.40295	0.488464	up	1.80519	0.0156808	0.810814	-0.302557	down	2.00404	1.69513e-06	sig	1.75679	1.97652e-06	1.7303	0.791021	up
MEDN0704	Oxaloacetic acid	Organic acid and Its derivatives	Organic acid and Its derivatives	131	132.07	[M-H]-	C4H4O5	1b	328-42-7	970	HMDB0000223	30744	123	C00036	ko00010,ko00020,ko00250,ko00470,ko00620,ko00630,ko01100,ko01200,ko01210,ko01230,ko01240,ko04922,ko04964,ko05230	1.30923	0.0652096	1.75878	0.814572	insig	0.497719	0.382957	1.24508	0.316236	insig	0.856938	0.0870099	insig	1.02157	0.0374803	1.41258	0.498336	up
MEDN0767	12,13-EpOME	FA	Oxidized lipids	295.23	296.2351449	[M-H]-	C18H32O3	1a	-	5356421	HMDB0004702	38299	-	C14826	ko00591,ko01100	2.00509	0.00213913	6.56134	2.71399	up	0.343973	0.720365	0.903286	-0.146745	insig	1.73398	0.000476726	sig	1.70771	0.000197625	7.26385	2.86074	up
MEDN0780	5-F2t-IsoP	FA	Oxidized lipids	353.23	354.2406	[M-H]-	C20H34O5	1b	180469-63-0	11035626	-	-	-	-	-	0.623609	0.161692	12.9117	3.69061	insig	1.73196	0.090241	0.0131585	-6.24786	insig	1.43651	0.0445848	sig	1.34245	0.0867112	981.246	9.93847	insig
MEDN0796	PGF3α	FA	Oxidized lipids	351.22	352.225	[M-H]-	C20H32O5	1b	745-64-2	5280940	-	-	-	C06476	-	0.712166	0.217253	1.07078	0.0986608	insig	0.902717	0.164	0.906529	-0.141574	insig	1.02124	0.0481491	sig	0.848433	0.0319463	1.18119	0.240235	insig
MEDN0807	FFA(14:0)	FA	FFA	227.2	228.20893	[M-H]-	C14H28O2	1b	544-63-8	11005	HMDB0000806	28875	196	C06424	ko00061,ko01100	0.239934	0.222759	1.41057	0.496275	insig	1.45415	0.0189456	2.24548	1.16702	up	0.601809	0.0240517	insig	0.819624	0.0397715	0.628182	-0.670747	insig
MEDN0811	FFA(9:0)	FA	FFA	157.12	158.1306798	[M-H]-	C9H18O2	1b	112-05-0	8158	HMDB0000847	29019	5810	C01601	-	1.30069	0.00201055	0.619884	-0.68993	down	0.187604	0.666515	1.08456	0.117111	insig	1.00795	0.000514971	sig	1.19879	0.00042292	0.571553	-0.807041	down
MEDN0835	D-Glucuronolactone	Aldehyde,Ketones,Esters	Esters	175.02	176.032088	[M-H]-	C6H8O6	1b	32449-92-6	2724333	HMDB0006355	18268	-	C02670	ko00053,ko01100	1.37334	0.157347	6.10358	2.60966	insig	0.970766	0.876081	1.10374	0.1424	insig	1.60669	0.181298	insig	1.77337	0.00244997	5.52991	2.46726	up
MEDN0841	3-Ureidopropionate	Organic acid and Its derivatives	Organic acid and Its derivatives	131.05	132.0535	[M-H]-	C4H8N2O3	1a	462-88-4	111	-	-	-	C02642	ko00240,ko00410,ko00770,ko01100	1.02174	0.172615	1.24324	0.314105	insig	1.10456	0.0622009	0.714056	-0.48589	insig	1.22415	0.0094433	sig	1.15871	0.0103583	1.7411	0.799996	up
MEDN1035	13(R)-HODE	FA	Oxidized lipids	295.23	296.2351449	[M-H]-	C18H32O3	2	10219-69-9	13723970	-	-	-	-	-	0.352412	0.858689	1.04914	0.0692028	insig	0.931755	0.174782	1.5659	0.646995	insig	0.845242	0.220314	insig	1.03256	0.0170219	0.669988	-0.577792	down
MEDN1056	Iminodiacetic acid	Organic acid and Its derivatives	Organic acid and Its derivatives	132.03	133.0375	[M-H]-	C4H7NO4	1b	142-73-4	8897	HMDB0011753	24786	-	C19911	-	1.26779	0.0225923	0.691537	-0.532121	down	0.499035	0.485617	1.1531	0.205515	insig	1.30905	0.00608125	sig	1.30821	0.00133491	0.599721	-0.737636	down
MEDN1089	FFA(17:1)	FA	FFA	267.23	268.2402	[M-H]-	C17H32O2	1b	29743-97-3	5312435	-	-	-	-	-	0.4039	0.771593	0.934692	-0.0974373	insig	1.09066	0.0394687	1.72753	0.788711	up	0.882356	0.0394718	insig	1.10734	0.00943112	0.541057	-0.886148	down
MEDN1106	Flavanone	Benzene and substituted derivatives	Benzene and substituted derivatives	223.08	224.0837	[M-H]-	C15H12O2	1b	487-26-3	10251	-	-	-	C00766	-	1.86871	0.00013956	1.27802	0.35391	up	1.5015	0.0425172	0.893185	-0.162969	down	2.03546	4.88892e-07	sig	1.79469	8.94869e-07	1.43086	0.516879	up
MEDN1108	1,6-anhydro-β-D-glucose	Carbohydrates and Its metabolites	Sugars	161.05	162.0528	[M-H]-	C6H10O5	1b	498-07-7	2724705	HMDB0000640	30997	5613	-	-	1.41132	0.00517081	1.7504	0.807686	up	0.993378	0.301328	1.22827	0.296632	insig	0.512671	0.0330307	insig	0.411598	0.132354	1.42509	0.511055	insig
MEDN1111	12-Hydroxydodecanoic acid	FA	FFA	215.17	216.1725	[M-H]-	C12H24O3	1b	505-95-3	79034	HMDB0002059	39567	6465	C08317	-	1.47068	0.00249915	0.561746	-0.83201	down	0.155524	0.854975	1.05368	0.0754349	insig	1.13808	0.0030117	sig	1.38221	0.00297097	0.533128	-0.907445	down
MEDN1135	Heparin	Alcohol and amines	Alcohols	315.29	316.2977451	[M-H]-	C19H40O3	3	6145-69-3	72733	HMDB0001394	-	-	C00374	ko04664,ko05133	1.80249	0.000140422	0.579391	-0.787392	down	0.568296	0.254354	1.22286	0.290254	insig	1.76323	3.44e-07	sig	1.83055	2.28445e-08	0.473801	-1.07765	down
MEDN1144	9(S)-HODE	FA	Oxidized lipids	295.23	296.2351449	[M-H]-	C18H32O3	2	73543-67-6	5312830	-	-	-	C14767	ko00591,ko03320	0.069227	0.702174	1.06994	0.0975361	insig	1.02355	0.102621	1.3775	0.462049	insig	0.679651	0.150253	insig	1.00233	0.0308229	0.776731	-0.364513	down
MEDN1155	Ketoleucine	Organic acid and Its derivatives	Organic acid and Its derivatives	129.06	130.063	[M-H]-	C6H10O3	1a	816-66-0	70	HMDB0000695	48430	5663	C00233	ko00280,ko00290,ko00785,ko01100,ko01210,ko01230	1.30063	0.00836096	0.657074	-0.605873	down	0.419523	0.881058	0.968036	-0.0468675	insig	0.858008	0.0170417	insig	1.1314	0.0134024	0.67877	-0.559005	down
MEDN1159	FFA(15:1)	FA	FFA	239.2	240.2089	[M-H]-	C15H28O2	1b	84743-29-3	5312411	-	-	-	C00162	ko00062,ko00071,ko00561,ko04148,ko04152,ko04714,ko04911,ko04920,ko04923,ko04930,ko04931,ko04932,ko04975,ko04977,ko04979,ko05231,ko05415	0.750332	0.181205	0.75533	-0.404822	insig	1.44979	0.0401218	0.693081	-0.528903	down	0.224475	0.1736	insig	0.286203	0.671409	1.08981	0.124082	insig
MEDN1164	5-nitrobenzimidazole	Heterocyclic compounds	Heterocyclic compounds	162.03	163.0382	[M-H]-	C7H5N3O2	1b	94-52-0	7195	-	-	-	-	-	0.0934854	0.654391	1.43165	0.51768	insig	2.487	0.0078044	0.260822	-1.93886	down	1.56078	0.00101628	sig	1.59993	0.00226339	5.489	2.45654	up
MEDN1183	Multifidol	Benzene and substituted derivatives	Phenolics	209.08	210.08919	[M-H]-	C11H14O4	3	125074-06-8	442919	-	-	-	C10709	-	1.54097	0.00295942	0.452938	-1.14262	down	0.659593	0.44058	1.32089	0.401506	insig	1.58289	0.000348165	sig	1.55753	0.000714206	0.342904	-1.54412	down
MEDN1227	Furfural diacetal	Others	Others	169.09	170.09428	[M-H]-	C9H14O3	3	13529-27-6	83553	-	-	-	C14280	-	1.24883	0.0496203	0.730022	-0.453988	down	0.194902	0.668292	1.10746	0.147257	insig	1.09856	0.0518997	insig	1.19616	0.0174969	0.659185	-0.601246	down
MEDN1246	3-(pyrazol-1-yl)-L-alanine	Amino acid and Its metabolites	Amino acid derivatives	154.06	155.06946	[M-H]-	C6H9N3O2	3	2734-48-7	151491	-	-	-	C01162	-	1.39638	0.00589687	0.776318	-0.36528	down	0.820278	0.194788	1.15634	0.209566	insig	1.55693	0.0002121	sig	1.56471	3.6421e-05	0.671358	-0.574846	down
MEDN1320	2-Hydroxy-2-Methyl Butyric acid	Organic acid and Its derivatives	Organic acid and Its derivatives	117.06	118.0629942	[M-H]-	C5H10O3	1a	3739-30-8	95433	HMDB0001987	68454	6416	C20827	ko00280,ko01100	1.12716	0.0292136	1.85588	0.892102	up	1.50276	0.0488149	1.73144	0.791976	up	0.181156	0.0221399	insig	0.013899	0.753258	1.07187	0.100125	insig
MEDN1328	2-Hydroxy-4-methylpentanoic acid	Organic acid and Its derivatives	Organic acid and Its derivatives	131.07	132.0786442	[M-H]-	C6H12O3	1b	13748-90-8	83697	HMDB0000746	44510	5714	-	-	0.968277	0.128986	0.744799	-0.425078	insig	0.702774	0.275286	1.25651	0.329418	insig	1.08948	0.037225	sig	1.28778	0.0183906	0.592754	-0.754495	down
MEDN1400	4-Methoxysalicylic Acid	Benzene and substituted derivatives	Phenolic acids	167.03	168.04226	[M-H]-	C8H8O4	1b	2237-36-7	75231	-	-	-	-	-	0.176361	0.832241	0.988772	-0.0162897	insig	1.93738	0.00527619	0.875154	-0.192392	down	0.991146	0.0122755	insig	0.9401	0.0170953	1.12983	0.176102	insig
MEDN1406	Tridecanedioic acid	FA	FFA	243.16	244.16746	[M-H]-	C13H24O4	1a	505-52-2	10458	-	-	-	-	-	1.92284	4.595e-05	0.894496	-0.160853	down	1.21226	0.100892	0.970881	-0.0426337	insig	1.29555	8.41454e-06	sig	1.30014	0.00124129	0.921324	-0.118219	down
MEDN1414	12-HHT	FA	Oxidized lipids	279.2	280.203845	[M-H]-	C17H28O3	1a	54397-84-1	5312765	HMDB0012535	63977	-	C20388	-	1.36827	0.269674	0.517679	-0.949871	insig	0.177468	0.408376	2.1929	1.13284	insig	1.1701	0.111918	insig	1.1888	0.0231694	0.236071	-2.08271	down
MEDN1416	9(S)-HOTrE	FA	Oxidized lipids	293.21	294.219495	[M-H]-	C18H30O3	1b	89886-42-0	6439873	HMDB0031934	-	-	C16326	ko00592	0.931593	0.116537	0.879045	-0.185992	insig	1.93737	0.00584434	1.3058	0.384938	up	1.69672	6.70872e-05	sig	1.6704	5.86888e-06	0.673183	-0.570929	down
MEDN1503	3-(4-Hydroxyphenyl)-1-propanol	Organic acid and Its derivatives	Organic acid and Its derivatives	151.08	152.08373	[M-H]-	C9H12O2	1b	10210-17-0	82452	HMDB0032599	-	-	-	-	2.04131	0.143664	3.62803	1.85919	insig	0.206785	0.273068	0.557883	-0.841966	insig	1.44841	0.0499346	sig	1.35144	0.019354	6.50321	2.70115	up
MEDN1504	3-Hydroxycinnamic acid	Organic acid and Its derivatives	Organic acid and Its derivatives	163.04	164.047345	[M-H]-	C9H8O3	1b	14755-02-3	637541	HMDB0001713	32357	305	C12621	ko00360,ko01100	1.26902	0.0087027	0.591186	-0.758316	down	0.299843	0.392423	1.20121	0.264484	insig	1.14221	0.00095012	sig	1.24618	0.00115848	0.49216	-1.0228	down
MEDN1512	5,6-Dihydrouridine	Nucleotide and Its metabolites	Nucleotide and Its metabolites	245.08	246.085188	[M-H]-	C9H14N2O6	1b	5627-05-4	94312	HMDB0000497	23774	5483	-	-	1.03603	0.231644	1.3377	0.419758	insig	1.52779	0.0359828	0.500969	-0.997206	down	1.46719	0.00524017	sig	1.30283	0.0130197	2.67023	1.41696	up
MEDN1513	5-Hydroxy-2'-deoxyuridine	Nucleotide and Its metabolites	Nucleotide and Its metabolites	243.06	244.069538	[M-H]-	C9H12N2O6	1b	5168-36-5	96622	-	-	-	-	-	1.06211	0.584557	1.18466	0.244476	insig	1.6131	0.0287023	0.493547	-1.01874	down	1.48374	0.0116375	sig	1.34249	0.0236355	2.4003	1.26322	up
MEDN1518	Acetylvaline	Amino acid and Its metabolites	Amino acid derivatives	158.08	159.089544	[M-H]-	C7H13NO3	1b	96-81-1	66789	HMDB0011757	-	-	-	-	0.154652	0.903252	0.981094	-0.0275363	insig	1.38526	0.046674	0.687915	-0.539698	down	0.916584	0.0582506	insig	0.840115	0.0894853	1.42619	0.512162	insig
MEDN1520	Aleuritic Acid	Organic acid and Its derivatives	Organic acid and Its derivatives	303.22	304.224975	[M-H]-	C16H32O5	1b	533-87-9	222178	-	-	-	-	-	0.254503	0.622682	1.01965	0.0280717	insig	1.44658	0.0493641	1.09159	0.126428	up	0.594371	0.133161	insig	0.573548	0.19408	0.934096	-0.0983566	insig
MEDN1521	Antineoplaston A10	Amino acid and Its metabolites	Amino acid derivatives	245.09	246.100443	[M-H]-	C13H14N2O3	1b	91531-30-5	56260	-	-	-	-	-	1.09791	0.144584	4.58221	2.19604	insig	1.28096	0.262148	0.569938	-0.811122	insig	1.49493	0.0247687	sig	1.44223	0.00287952	8.03984	3.00717	up
MEDN1532	Galacturonic acid	Carbohydrates and Its metabolites	Sugar acids	193.04	194.042655	[M-H]-	C6H10O7	1b	685-73-4	439215	HMDB0002545	47962	6713	C00333	ko00040,ko00053,ko00520,ko01100,ko01240,ko01250,ko02010	1.30894	0.142038	2.9009	1.5365	insig	0.50471	0.868903	0.929697	-0.105168	insig	1.29116	0.125889	insig	1.23522	0.00610444	3.12026	1.64167	up
MEDN1549	Hydroumbellic acid	Benzene and substituted derivatives	Phenolics	181.05	182.05791	[M-H]-	C9H10O4	1b	5631-68-5	96384	HMDB0126386	-	-	C05582	ko00350,ko01100,ko04728	1.79831	0.000165126	0.427612	-1.22563	down	1.32166	0.20359	0.372598	-1.42431	insig	0.551933	0.25194	insig	0.622697	0.791794	1.14765	0.19868	insig
MEDN1551	Imidazoleacetic acid	Heterocyclic compounds	Indole and Its derivatives	125.04	126.042928	[M-H]-	C5H6N2O2	1b	645-65-8	96215	HMDB0002024	16974	6445	C02835	ko00340,ko01100	1.72978	0.000615043	0.478876	-1.06228	down	1.0679	0.252984	0.803534	-0.315569	insig	1.0353	0.000279682	sig	1.08856	0.00526487	0.595962	-0.746708	down
MEDN1558	L-Ascorbyl 6-palmitate	Aldehyde,Ketones,Esters	Esters	413.25	414.261755	[M-H]-	C22H38O7	1b	137-66-6	54680660	HMDB0039883	-	-	D02412	-	0.859437	0.0593747	0.788308	-0.343168	insig	1.20174	0.0649599	1.29081	0.368281	insig	1.28938	0.00184225	sig	1.19808	0.000958084	0.610707	-0.711449	down
MEDN1575	Rhapontigenin	Organic acid and Its derivatives	Organic acid and Its derivatives	257.08	258.08921	[M-H]-	C15H14O4	1b	500-65-2	5320954	HMDB0031842	-	-	-	-	1.41412	0.27583	0.649693	-0.622171	insig	1.22153	0.12959	2.71184	1.43927	insig	1.7139	0.0357271	sig	1.83837	0.00968009	0.239576	-2.06144	down
MEDN1583	Tert-Butylhydroquinone	Benzene and substituted derivatives	Benzene and substituted derivatives	165.09	166.09938	[M-H]-	C10H14O2	1b	1948-33-0	16043	HMDB0032062	78886	-	-	-	1.70519	0.000443628	1.30832	0.387712	up	1.80594	0.0102033	0.856297	-0.223816	down	2.1076	2.20919e-08	sig	1.92259	1.18848e-09	1.52788	0.611528	up
MEDN1606	Acetanilide	Benzene and substituted derivatives	Benzene and substituted derivatives	134.06	135.0684104	[M-H]-	C8H9NO	3	103-84-4	904	HMDB0001250	28884	6107	C07565	-	0.543365	0.600537	1.45576	0.541774	insig	1.78747	0.0141974	0.251881	-1.98919	down	1.35461	0.00207838	sig	1.37085	0.0072974	5.77956	2.53096	up
MEDN1628	2,4-Quinolinediol	Heterocyclic compounds	Heterocyclic compounds	160.04	161.0477	[M-H]-	C9H7NO2	3	86-95-3	54680871	-	-	-	C16716	-	0.790221	0.396308	1.78044	0.832236	insig	1.83625	0.0175192	0.259496	-1.94622	down	1.46856	0.00166597	sig	1.44829	0.00637822	6.86117	2.77845	up
MEDN1656	Hydroxypiperazic acid	Heterocyclic compounds	Heterocyclic compounds	145.06	146.1055277	[M-H]-	C5H10N2O3	2	-	129859924	-	-	-	C00739	ko00310,ko00470,ko01100	0.478533	0.419208	0.923702	-0.1145	insig	1.68376	0.0132378	1.32967	0.411069	up	1.31069	0.00316071	sig	1.28482	0.000949529	0.694685	-0.525569	down
MEDN1659	N-Acetyl-D-Tryptophan	Amino acid and Its metabolites	Amino acid derivatives	245.09	246.1004423	[M-H]-	C13H14N2O3	3	2280-01-5	439917	-	-	-	C03137	-	0.530188	0.760862	1.40733	0.492964	insig	1.88081	0.0230437	0.0814311	-3.61828	down	1.4045	0.00357245	sig	1.37725	0.0203262	17.2825	4.11124	up
MEDN1681	3-(2-Naphthyl)-L-alanine	Amino acid and Its metabolites	Amino acid derivatives	214.09	215.0946287	[M-H]-	C13H13NO2	3	58438-03-2	185915	-	-	-	-	-	1.72199	0.000854167	0.501861	-0.994639	down	1.77448	0.0394898	1.52483	0.608649	up	2.00146	7.56495e-07	sig	1.80101	2.14251e-05	0.329126	-1.60329	down
MEDN1695	3-Hydroxypyruvic acid	Organic acid and Its derivatives	Organic acid and Its derivatives	103	104.01096	[M-H]-	C3H4O4	1a	1113-60-6	964	HMDB0001352	30841	482	C00168	ko00260,ko00630,ko01100,ko01200	0.463608	0.504211	1.50662	0.591315	insig	2.85687	0.0424953	21.9685	4.45736	up	1.35751	0.0688645	insig	1.53501	0.0280043	0.0685809	-3.86605	down
MEDN1722	Piperonylic acid	Organic acid and Its derivatives	Organic acid and Its derivatives	165.02	166.02661	[M-H]-	C8H6O4	1b	94-53-1	7196	HMDB0032613	-	-	C04599	ko05012,ko05022	1.61092	0.00182537	1.24632	0.317672	up	1.98469	0.00517187	0.800882	-0.320339	down	2.00352	1.27623e-06	sig	1.78703	8.56928e-06	1.55618	0.638011	up
MEDN1744	3-Methoxysalicylic Acid	Benzene and substituted derivatives	Benzene and substituted derivatives	167.03	168.04226	[M-H]-	C8H8O4	1a	877-22-5	70140	HMDB0059713	68496	-	-	-	0.110027	0.998066	1.00196	0.00282869	insig	1.87175	0.0212258	0.204771	-2.28792	down	1.16947	0.00785644	sig	1.24817	0.0250977	4.8931	2.29075	up
MEDN1745	3-Methoxycatechol	Benzene and substituted derivatives	Benzene and substituted derivatives	139.04	140.047345	[M-H]-	C7H8O3	1b	934-00-9	13622	-	-	-	C16401	-	0.812155	0.312515	0.0250017	-5.32183	insig	2.70892	0.0255936	0.180269	-2.47178	down	0.565214	0.38282	insig	0.667544	0.370717	0.138691	-2.85005	insig
MEDN1777	2-(10-Heptadecenyl)-6-hydroxybenzoic acid	FA	FA	373.27	374.282095	[M-H]-	C24H38O3	1b	111047-30-4	5469634	HMDB0038522	-	-	-	-	0.719609	0.0940796	1.85473	0.891209	insig	0.666622	0.830626	1.05953	0.0834189	insig	0.94525	0.0884438	insig	1.09827	0.00141826	1.75053	0.80779	up
MEDN1794	3,4-Dimethoxycinnamic acid	Benzene and substituted derivatives	Benzene and substituted derivatives	207.07	208.07356	[M-H]-	C11H12O4	1b	2316-26-9	717531	HMDB0034315	86549	-	-	-	1.41613	0.00544283	0.256107	-1.96518	down	2.37583	0.00877171	0.233319	-2.09963	down	0.144223	0.0119038	insig	0.281736	0.781359	1.09767	0.134443	insig
MEDN1802	Zereno	Benzene and substituted derivatives	Benzene and substituted derivatives	321.17	322.178025	[M-H]-	C18H26O5	1b	26538-44-3	2999413	HMDB0032702	-	-	C14752	-	1.52884	0.00112428	1.30953	0.389053	up	0.449061	0.471251	0.946697	-0.0790257	insig	1.485	0.000467884	sig	1.29041	0.000536798	1.38327	0.468079	up
MEDN1821	LY223982	Benzene and substituted derivatives	Benzene and substituted derivatives	501.19	502.199155	[M-H]-	C30H30O7	1b	117423-74-2	6444688	-	-	-	-	-	1.17901	0.0547317	0.67601	-0.564883	insig	0.28549	0.750777	1.08967	0.123889	insig	0.852219	0.0524474	insig	1.15334	0.0200939	0.620382	-0.688772	down
MEDN1837	2,6-Di-tert-butyl-4-(hydroxymethyl)phenol	Benzene and substituted derivatives	Benzene and substituted derivatives	235.17	236.17818	[M-H]-	C15H24O2	1a	88-26-6	6929	HMDB0032048	-	-	-	-	1.46415	0.00486454	0.887958	-0.171437	down	0.346997	0.940408	0.997109	-0.00417638	insig	1.19379	0.000971603	sig	1.55186	6.94191e-05	0.890532	-0.16726	down
MEDN1841	CAY-10550	Benzene and substituted derivatives	Benzene and substituted derivatives	280.07	281.080042	[M-H]-	C15H11N3O3	1b	34320-83-7	2750328	-	-	-	-	-	1.62714	0.00241579	0.42524	-1.23365	down	0.141441	0.378566	1.36129	0.444971	insig	1.49004	5.06666e-05	sig	1.49642	9.68366e-05	0.312381	-1.67862	down
MEDN1856	(R)-3-Hydroxy-tetradecanoic acid	Organic acid and Its derivatives	Organic acid and Its derivatives	243.2	244.203845	[M-H]-	C14H28O3	1b	28715-21-1	5288266	HMDB0010731	42539	-	C22001	-	0.736046	0.613498	0.894839	-0.1603	insig	1.33431	0.0816467	1.66057	0.73168	insig	1.24232	0.0315199	sig	1.48301	0.000635592	0.538874	-0.89198	down
MEDN1861	N-Myristoylglycine	Amino acid and Its metabolites	Amino acid derivatives	284.22	285.230394	[M-H]-	C16H31NO3	1b	14246-55-0	72348	HMDB0013250	87142	-	-	-	1.22101	0.00939174	1.66888	0.73888	up	0.585019	0.420735	0.836782	-0.257077	insig	1.28493	0.014026	sig	1.26747	0.010372	1.9944	0.995957	up
MEDN1881	4-Methoxysalicylaldehyde	Benzene and substituted derivatives	Benzene and substituted derivatives	151.04	152.047345	[M-H]-	C8H8O3	1b	673-22-3	69600	-	-	-	-	-	1.07954	0.0218965	1.16555	0.221011	up	2.44915	2.26466e-05	0.769512	-0.377985	down	2.07962	4.10283e-10	sig	2.08627	1.7669e-11	1.51466	0.598997	up
MEDN1910	Cys-Pro	Amino acid and Its metabolites	Small Peptide	217.07	218.072513	[M-H]-	C8H14N2O3S	1b	-	3037777	-	-	-	C00107	ko02010	0.700695	0.205322	0.962452	-0.0552135	insig	1.16812	0.0954098	1.04586	0.0646906	insig	1.16025	0.0223504	sig	1.05928	0.0114797	0.920249	-0.119904	down
MEDN1935	Ribonic acid	Carbohydrates and Its metabolites	Sugars	165.04	166.13	[M-H]-	C5H10O6	1b	642-98-8	5460677	HMDB0000867	21077	3290	C01685	-	0.140751	0.912329	1.04584	0.0646659	insig	1.61638	0.0484631	0.411833	-1.27987	down	0.88887	0.0257206	insig	0.994094	0.0377983	2.53949	1.34454	insig
MEDN1955	D-Glucaro-1,4-lactone	Carbohydrates and Its metabolites	Sugars	191.02	192.12	[M-H]-	C6H8O7	1b	389-36-6	122306	-	-	-	C21095	-	0.583808	0.401706	1.12134	0.165222	insig	1.26524	0.102802	0.638303	-0.647687	insig	1.09835	0.0424046	sig	0.965915	0.0559666	1.75675	0.812909	insig
MEDN1969	Ile-Ala	Amino acid and Its metabolites	Small Peptide	201.12	202.131743	[M-H]-	C9H18N2O3	1b	24787-73-3	7009577	-	-	-	C00107	ko02010	0.870158	0.126339	0.591412	-0.757764	insig	0.94599	0.0518476	2.18419	1.1271	insig	1.15808	0.00574188	sig	1.26202	0.00420995	0.27077	-1.88486	down
MEDN1970	cyclo(glu-glu)	Amino acid and Its metabolites	Small Peptide	257.08	258.08573	[M-H]-	C10H14N2O6	1b	16691-00-2	7408481	-	-	-	C00107	ko02010	1.29176	0.0209581	0.819892	-0.286495	down	0.128224	0.642753	0.891314	-0.165995	insig	0.803435	0.593158	insig	0.795049	0.702379	0.919869	-0.1205	insig
MEDN2009	2-Hydroxy-3-Methyl Butanoic Acid	Organic acid and Its derivatives	Organic acid and Its derivatives	117.06	118.063	[M-H]-	C5H10O3	1a	4026-18-0	99823	-	-	-	C20827	ko00280,ko01100	1.08906	0.0339927	1.82201	0.865528	up	1.41293	0.0575387	1.68783	0.75517	insig	0.20513	0.0278361	insig	0.0161424	0.723916	1.0795	0.110358	insig
MEDN2027	Trp-Leu	Amino acid and Its metabolites	Small Peptide	316.17	317.173942	[M-H]-	C17H23N3O3	1b	13123-35-8	6997510	-	-	-	C00107	ko02010	1.21589	0.0164384	0.632761	-0.660267	down	0.817118	0.530743	0.895745	-0.15884	insig	0.69484	0.0174204	insig	0.885294	0.0321955	0.706408	-0.501426	insig
MEDN2032	(±)-Camphoric acid	Organic acid and Its derivatives	Organic acid and Its derivatives	199.1	200.10486	[M-H]-	C10H16O4	1b	124-83-4	101807	HMDB0034491	-	-	-	-	1.23789	0.0466223	0.575323	-0.797555	down	1.04981	0.0483671	1.92168	0.942371	up	1.51367	0.000730588	sig	1.62217	0.000734354	0.299385	-1.73993	down
MEDN2086	5-chloroindole-2-carboxylic acid	Organic acid and Its derivatives	Organic acid and Its derivatives	194	195.008704	[M-H]-	C9H6ClNO2	1b	10517-21-2	82693	-	-	-	-	-	1.1917	0.0136151	1.16181	0.216371	up	2.61104	2.73566e-05	0.795006	-0.330963	down	2.09257	7.79268e-09	sig	1.84316	2.12548e-08	1.46138	0.547334	up
MEDN2102	Rhamnonic acid	Carbohydrates and Its metabolites	Sugar acids	179.06	180.06339	[M-H]-	C6H12O6	1b	6422-34-0	6602429	-	-	-	C01934	ko00051,ko01100	0.606211	0.609461	1.23595	0.305621	insig	1.73158	0.0434409	0.22485	-2.15296	down	1.36197	0.011136	sig	1.26296	0.0344998	5.49677	2.45858	up
MEDN2172	3-phenylphenol	Benzene and substituted derivatives	Phenolics	169.07	170.073165	[M-H]-	C12H10O	1b	580-51-8	11381	-	-	-	C14342	-	1.9521	0.00555277	13.619	3.76755	up	0.341457	0.335363	0.670311	-0.577097	insig	1.68245	0.00472342	sig	1.68013	0.00424855	20.3174	4.34464	up
MEDN2260	Salidroside	Benzene and substituted derivatives	Benzene and substituted derivatives	281.1	300.120905	[M-H2O-H]-	C14H20O7	3	10338-51-9	159278	-	-	-	C06046	ko00350,ko01100	0.263795	0.769069	0.946057	-0.0800007	insig	1.94111	0.00802644	1.88393	0.913744	up	1.22517	0.00693425	sig	1.32494	0.00325649	0.502173	-0.993744	down
MEDN2265	Norethindrone acetate	Hormones and hormone related compounds	Hormones and hormone related compounds	339.2	340.203845	[M-H]-	C22H28O3	3	51-98-9	5832	HMDB0255731	-	-	-	-	1.78974	0.000211485	0.540749	-0.886968	down	0.583084	0.281585	1.18589	0.245966	insig	1.79076	1.05609e-06	sig	1.71541	1.27353e-05	0.455988	-1.13293	down
MEDN2310	Arachidonoyl LPA	GP	LPA	457.24	458.243342	[M-H]-	C23H39O7P	3	-	136212577	-	-	-	C00681	ko00561,ko00564,ko01100,ko04072,ko04080,ko04540,ko04810,ko04975,ko04977,ko05130,ko05200	1.14085	0.0496828	1.50667	0.59136	up	0.366157	0.520416	1.10993	0.150474	insig	0.981395	0.0950821	insig	0.822129	0.121	1.35744	0.440886	insig
MEDN2325	5-Acetylamino-6-formylamino-3-methyluracil	Benzene and substituted derivatives	Benzene and substituted derivatives	225.06	226.070206	[M-H]-	C8H10N4O4	3	85438-96-6	108214	-	-	-	C16365	ko00232,ko01100	1.09452	0.0244505	0.799549	-0.322741	down	0.339565	0.365682	1.11377	0.155455	insig	1.14838	0.00319767	sig	1.32594	0.00022249	0.717874	-0.478197	down
MEDN2326	5-Hydroxyisourate	Organic acid and Its derivatives	Organic acid and Its derivatives	183.02	184.023256	[M-H]-	C5H4N4O4	3	6960-30-1	250388	HMDB0030097	18072	-	C11821	ko00230,ko01100	0.757299	0.161358	0.878339	-0.18715	insig	1.30586	0.0401287	1.24399	0.31498	up	1.33365	0.00227329	sig	1.35267	0.000305556	0.706064	-0.50213	down
MEDN2342	Propofol Glucuronide	Organic acid and Its derivatives	Organic acid and Its derivatives	353.16	354.167855	[M-H]-	C18H26O7	1b	114991-26-3	71751823	HMDB0060933	-	-	-	-	0.841259	0.163307	13.3738	3.74133	insig	1.34482	0.079264	0.0182327	-5.77733	insig	1.32209	0.0347211	sig	1.20558	0.0747243	733.507	9.51867	insig
MEDN2346	3-Oxocholic acid	Bile acids	Bile acids	405.26	406.271925	[M-H]-	C24H38O5	1b	2304-89-4	5283956	HMDB0000502	88108	5488	-	-	1.4308	0.367693	0.494997	-1.01451	insig	0.531359	0.26704	13.9331	3.80044	insig	1.5607	0.113426	insig	1.57267	0.0245186	0.0355268	-4.81495	down
MEDN2354	FFA(15:0)	FA	FFA	241.22	242.22458	[M-H]-	C15H30O2	2	-	13849	HMDB0000826	42504	5789	C16537	-	0.458393	0.144834	1.31366	0.393595	insig	2.16003	0.00164886	2.17679	1.1222	up	1.02027	0.00157213	sig	1.27442	0.00808374	0.603487	-0.728606	down
MEDN2373	LPG(16:0)	GP	LPG	483.27	484.280122	[M-H]-	C22H45O9P	3	-	42607483	-	-	-	C18126	ko00564	1.43589	0.00355623	0.630787	-0.664775	down	0.970925	0.176754	1.27679	0.352517	insig	1.58117	0.000107378	sig	1.41925	0.000137853	0.494043	-1.01729	down
MEDN2384	LPS(18:0)	GP	LPS	524.3	525.306671	[M-H]-	C24H48NO9P	3	119786-67-3	42607474	HMDB0240606	-	-	C05974	ko00564	0.942514	0.105914	0.775697	-0.366435	insig	0.427849	0.235828	1.24634	0.317694	insig	1.10694	0.0153297	sig	1.25658	0.00251814	0.622382	-0.684129	down
MEDN2385	LPS(20:0)	GP	LPS	552.33	553.337971	[M-H]-	C26H52NO9P	3	-	52926280	-	-	-	C05974	ko00564	1.3733	0.0324892	0.627649	-0.671969	down	0.0464862	0.300284	1.29761	0.375859	insig	1.3183	0.00216403	sig	1.60805	0.000327487	0.483696	-1.04783	down
MEDN2393	LPA(0:0/18:2)	GP	LPA	433.24	434.243343	[M-H]-	C21H39O7P	3	-	20835023	HMDB0007856	-	-	C00681	ko00561,ko00564,ko01100,ko04072,ko04080,ko04540,ko04810,ko04975,ko04977,ko05130,ko05200	1.05223	0.0612135	0.702703	-0.509012	insig	0.700271	0.131581	1.33436	0.416153	insig	1.32816	0.00303146	sig	1.31992	0.00124099	0.52662	-0.925166	down
MEDN2394	LPA(20:4)	GP	LPA	457.24	458.243343	[M-H]-	C23H39O7P	3	-	42607498	-	-	-	C00681	ko00561,ko00564,ko01100,ko04072,ko04080,ko04540,ko04810,ko04975,ko04977,ko05130,ko05200	1.40014	0.00355796	0.556522	-0.845489	down	0.247495	0.695196	1.06752	0.0942668	insig	1.19725	0.000229128	sig	1.31916	0.000945198	0.521321	-0.939756	down
MEDN2417	FFA(16:4)	FA	FFA	247.17	248.17763	[M-H]-	C16H24O2	3	-	5312433	-	-	-	C00162	ko00062,ko00071,ko00561,ko04148,ko04152,ko04714,ko04911,ko04920,ko04923,ko04930,ko04931,ko04932,ko04975,ko04977,ko04979,ko05231,ko05415	0.798361	0.321218	1.48703	0.572435	insig	2.05467	0.0421972	2.7239	1.44567	up	0.296847	0.0685558	insig	0.313348	0.0753731	0.545921	-0.873236	insig
MEDP0011	Lysine	Amino acid and Its metabolites	Amino acids	147.11	146.106	[M+H]+	C6H14N2O2	1a	56-87-1	5962	HMDB0000182	18019	5200	C00047	ko00310,ko00470,ko00780,ko00970,ko01100,ko01210,ko01230,ko02010,ko04974	1.04563	0.0725724	0.844569	-0.243713	insig	2.10708	0.000996811	1.41639	0.502216	up	1.86554	6.00622e-06	sig	1.91166	5.3377e-06	0.596284	-0.745929	down
MEDP0020	L-Methionine	Amino acid and Its metabolites	Amino acids	150.06	149.051	[M+H]+	C5H11NO2S	1a	63-68-3	6137	HMDB0000696	16643	5664	C00073	ko00270,ko00470,ko00970,ko01100,ko01210,ko01230,ko01240,ko01523,ko04148,ko04974,ko04978,ko04980,ko05230	0.529215	0.60405	0.936422	-0.0947692	insig	1.28035	0.0606217	1.33591	0.417826	insig	1.17225	0.0330906	sig	1.23074	0.00842684	0.70096	-0.512595	down
MEDP0056	L-Homocystine	Amino acid and Its metabolites	Amino acids	269.06	268.055	[M+H]+	C8H16N2O4S2	1b	626-72-2	439579	HMDB0000676	89698	-	C01817	ko00270	0.715764	0.283301	0.784701	-0.349785	insig	0.871085	0.150859	1.28161	0.357953	insig	0.961473	0.0778011	insig	1.04146	0.0431844	0.612279	-0.707739	down
MEDP0078	Phe-Phe	Amino acid and Its metabolites	Small Peptide	313.15	312.147	[M+H]+	C18H20N2O3	1a	2577-40-4	65104	HMDB0013302	356630	-	C00107	ko02010	1.37413	0.0541686	0.633359	-0.658905	insig	0.177404	0.699945	1.12416	0.168848	insig	1.03796	0.0342572	sig	1.30192	0.00976993	0.563406	-0.827754	down
MEDP0089	N-Acetylhistamine	Alcohol and amines	Amines	154.1	153.090212	[M+H]+	C7H11N3O	1a	673-49-4	69602	HMDB0013253	28483	-	C05135	ko00340	1.44145	0.0130281	0.410065	-1.28607	down	1.39665	0.062081	0.378737	-1.40073	insig	0.232075	0.0782348	insig	0.296912	0.824509	1.08272	0.114655	insig
MEDP0115	1,4-Dihydro-1-Methyl-4-Oxo-3-Pyridinecarboxamide	Heterocyclic compounds	Pteridines and derivatives	153.07	152.059	[M+H]+	C7H8N2O2	1a	769-49-3	440810	HMDB0004194	27838	-	C05843	ko00760,ko01100	1.50945	0.0110173	0.385874	-1.3738	down	1.13944	0.0918585	0.402285	-1.31371	insig	0.448045	0.0910597	insig	0.467062	0.90925	0.959205	-0.0600892	insig
MEDP0143	Biotin	CoEnzyme and vitamins	CoEnzyme and vitamins	245.1	244.088	[M+H]+	C10H16N2O3S	1b	58-85-5	171548	HMDB0000030	15956	243	C00120	ko00780,ko01100,ko01240,ko02010,ko04977	0.939953	0.139811	0.776196	-0.365507	insig	0.230818	0.396412	1.174	0.23143	insig	0.94154	0.050768	insig	1.08333	0.0129259	0.661156	-0.596938	down
MEDP0154	5,6-Dihydro-5-Methyluracil	Nucleotide and Its metabolites	Nucleotide and Its metabolites	129.07	128.059	[M+H]+	C5H8N2O2	1b	696-04-8	93556	HMDB0000079	27468	5135	C00906	-	0.992218	0.111917	0.803972	-0.314783	insig	1.57067	0.0367059	0.605537	-0.723713	down	0.359659	0.0353651	insig	0.462112	0.150464	1.3277	0.40893	insig
MEDP0178	Uracil	Nucleotide and Its metabolites	Nucleotide and Its metabolites	113.03	112.027	[M+H]+	C4H4N2O2	1a	66-22-8	1174	HMDB0000300	17568	258	C00106	ko00240,ko00410,ko00770,ko01100,ko01232	1.12012	0.0319281	0.694518	-0.525915	down	0.442876	0.814753	0.970339	-0.0434398	insig	0.894964	0.0201786	insig	0.809485	0.0296467	0.715749	-0.482475	insig
MEDP0184	3,3',5-Triiodo-L-Thyronine	Hormones and hormone related compounds	Hormones and hormone related compounds	651.8	650.79	[M+H]+	C15H12I3NO4	1b	6893-02-3	5920	HMDB0000265	-	-	C02465	ko00350,ko01100,ko04080,ko04714,ko04918,ko04919,ko04976,ko05320	1.56579	0.000237008	0.532714	-0.908566	down	0.338304	0.729908	1.08442	0.116917	insig	1.37261	9.65006e-05	sig	1.38516	0.000264109	0.491246	-1.02548	down
MEDP0186	L-Thyroxine	Hormones and hormone related compounds	Hormones and hormone related compounds	777.69	776.687	[M+H]+	C15H11I4NO4	1a	51-48-9	5819	HMDB0000248	-	-	C01829	ko00350,ko01100,ko04080,ko04918,ko04919,ko04976,ko05320	1.50555	0.00382717	0.733804	-0.446534	down	0.748638	0.228652	1.17645	0.234438	insig	1.52841	9.24825e-05	sig	1.55893	6.25598e-06	0.623745	-0.680972	down
MEDP0242	Nicotinamide	CoEnzyme and vitamins	CoEnzyme and vitamins	123.06	122.048013	[M+H]+	C6H6N2O	1a	98-92-0	936	HMDB0001406	17154	1497	C00153	ko00760,ko01100,ko01240,ko04977	1.90148	0.00105831	0.304849	-1.71383	down	0.996403	0.194344	0.722003	-0.469924	insig	1.21588	0.00010031	sig	1.24537	0.00508712	0.422228	-1.24391	down
MEDP0273	5-Hydroxytryptophol	Heterocyclic compounds	Indole and Its derivatives	178.09	177.079	[M+H]+	C10H11NO2	1b	154-02-9	9061	HMDB0001855	-	5730	-	-	0.699154	0.530223	0.576141	-0.795505	insig	1.62993	0.00456752	0.319113	-1.64786	down	1.27762	0.137487	insig	1.2824	0.287602	1.80545	0.852355	insig
MEDP0280	1,3,7-Trimethyluric Acid	Organic acid and Its derivatives	Organic acid and Its derivatives	211.08	210.075	[M+H]+	C8H10N4O3	1b	5415-44-1	79437	HMDB0002123	691622	-	C16361	ko00232	1.04704	0.18061	143.096	7.16084	insig	1.7039	0.588786	0.670613	-0.576449	insig	1.7326	0.131627	insig	1.73818	0.0183053	213.381	7.73729	up
MEDP0297	5-Aminovaleric Acid	Amino acid and Its metabolites	Amino acid derivatives	118.09	117.079	[M+H]+	C5H11NO2	1b	660-88-8	138	HMDB0003355	15887	6902	C00431	ko00310,ko00330,ko00470,ko01100	0.370015	0.520056	0.931897	-0.101758	insig	1.7232	0.00673111	1.36047	0.444105	up	1.20869	0.0042967	sig	1.33306	0.00243506	0.684982	-0.545863	down
MEDP0301	Azelaic Acid	Organic acid and Its derivatives	Organic acid and Its derivatives	189.11	188.105	[M+H]+	C9H16O4	1b	123-99-9	2266	HMDB0000784	48131	5750	C08261	-	1.6093	0.00697099	0.338646	-1.56215	down	0.482206	0.570597	1.23961	0.309881	insig	1.57942	0.000575049	sig	1.52225	0.00371885	0.273189	-1.87203	down
MEDP0313	Guanidineacetic Acid	Organic acid and Its derivatives	Organic acid and Its derivatives	118.06	117.054	[M+H]+	C3H7N3O2	1b	352-97-6	763	HMDB0000128	16344	5163	C00581	ko00260,ko00330,ko01100	0.52582	0.370221	0.898261	-0.154793	insig	1.48615	0.0278234	1.32382	0.404712	up	1.18115	0.00778616	sig	1.26206	0.00187095	0.678535	-0.559505	down
MEDP0331	Subericacid	Organic acid and Its derivatives	Organic acid and Its derivatives	175.1	174.089	[M+H]+	C8H14O4	1b	505-48-6	10457	HMDB0000893	9300	4243	C08278	-	1.54486	0.00750348	0.377503	-1.40544	down	0.699417	0.504069	1.19567	0.257818	insig	1.58081	0.000496553	sig	1.45391	0.00434337	0.315725	-1.66326	down
MEDP0384	Isoxanthopterin	Heterocyclic compounds	Pteridines and derivatives	180.05	179.044	[M+H]+	C6H5N5O2	1b	529-69-1	135398700	HMDB0000704	16713	5672	C03975	-	1.30508	0.0192125	1.98107	0.986281	up	0.532097	0.159845	0.532638	-0.908771	insig	1.15857	0.0258045	sig	0.999413	0.0313061	3.71935	1.89505	insig
MEDP0401	5'-Deoxy-5'-(Methylthio) Adenosine	Nucleotide and Its metabolites	Nucleotide and Its metabolites	298.1	297.09	[M+H]+	C11H15N5O3S	1a	2457-80-9	439176	HMDB0001173	17509	3425	C00170	ko00270,ko01100	1.04376	0.160713	43.7334	5.45066	insig	0.162965	0.180151	14.4482	3.85282	insig	0.887418	0.135858	insig	1.64827	0.00147463	3.02691	1.59784	up
MEDP0437	Ergothioneine	Organic acid and Its derivatives	Organic acid and Its derivatives	230.11	229.0884974	[M+H]+	C9H15N3O2S	3	497-30-3	5351619	HMDB0003045	4828	53	C05570	ko00340,ko01100	0.259613	0.308499	1.77632	0.828892	insig	1.64672	0.0816115	4.32282	2.11197	insig	1.26494	0.087431	insig	1.70223	0.000220712	0.410917	-1.28308	down
MEDP0442	Sn-Glycero-3-Phosphocholine	Tryptamines,Cholines,Pigments	Cholines	258.11	257.1028239	[M+H]+	C8H20NO6P	1a	28319-77-9	657272	HMDB0000086	16870	370	C00670	ko00564,ko00565,ko05231	1.53694	0.00205662	0.584314	-0.775185	down	0.113237	0.989404	0.99687	-0.00452321	insig	1.282	0.00419924	sig	1.23039	0.00875151	0.586148	-0.770662	down
MEDP0453	Indole	Heterocyclic compounds	Indole and Its derivatives	118.07	117.0578492	[M+H]+	C8H7N	1a	120-72-9	798	HMDB0000738	16881	286	C00463	ko00380,ko00400,ko01100,ko04974	0.73073	0.324259	0.902333	-0.148268	insig	0.468961	0.223288	1.16833	0.224448	insig	0.945159	0.0552762	insig	1.19432	0.00358909	0.772327	-0.372716	down
MEDP0456	Piperidine	Heterocyclic compounds	Heterocyclic compounds	86.1	85.08914936	[M+H]+	C5H11N	1a	110-89-4	8082	HMDB0034301	18049	-	C01746	ko04974	1.09545	0.0558534	0.805856	-0.311406	insig	1.49226	0.0167139	1.38555	0.470454	up	1.59461	0.000113607	sig	1.70869	1.41466e-05	0.581616	-0.781861	down
MEDP0510	Carnitine C2:0	FA	CAR	204.12	203.1158	[M+H]+	C9H17NO4	1a	14992-62-2	1	HMDB0000201	57589	-	C02571	ko04931	0.25158	0.988054	1.0021	0.00302545	insig	1.25698	0.0448706	1.35534	0.438656	up	0.867787	0.0557265	insig	1.14785	0.0149927	0.739371	-0.435631	down
MEDP0513	Hexadecanamide	Alcohol and amines	Amines	256.26	255.2562	[M+H]+	C16H33NO	1a	629-54-9	69421	HMDB0012273	74475	-	-	-	1.76574	0.0222383	0.26735	-1.9032	down	1.39183	0.0407126	0.654246	-0.612095	down	1.08486	0.00867573	sig	0.98402	0.0596942	0.408638	-1.2911	insig
MEDP0535	Triethyl-phosphate	Organic acid and Its derivatives	Phosphoric acids	183.08	182.0707955	[M+H]+	C6H15O4P	1b	78-40-0	6335	HMDB0012228	42383	-	-	-	1.16317	0.0533248	1.83568	0.876314	insig	1.08091	0.082426	0.439599	-1.18574	insig	1.32636	0.0108175	sig	1.22785	0.0196058	4.1758	2.06205	up
MEDP0546	Oxindole	Heterocyclic compounds	Indole and Its derivatives	134.06	133.0527639	[M+H]+	C8H7NO	1a	59-48-3	321710	HMDB0061918	31697	-	C12312	ko01100	0.480959	0.334282	2.16734	1.11593	insig	3.17363	0.00382703	0.075033	-3.73633	down	2.12376	6.20282e-05	sig	2.02544	0.0027746	28.8852	4.85226	up
MEDP0653	Benzylcinnamate	Aldehyde,Ketones,Esters	Esters	239.11	238.0993797	[M+H]+	C16H14O2	1b	103-41-3	5273469	HMDB0040286	-	-	-	-	0.992082	0.0781923	0.831751	-0.265777	insig	1.56847	0.0226123	0.749868	-0.415291	down	0.282062	0.0352177	insig	0.347598	0.302422	1.1092	0.149514	insig
MEDP0687	2-Acetyl-5-methylfuran	Heterocyclic compounds	Heterocyclic compounds	125.06	124.0524295	[M+H]+	C7H8O2	1b	1193-79-9	14514	HMDB0035226	562752	-	-	-	1.39661	0.0138438	0.387524	-1.36764	down	0.620044	0.797826	1.09497	0.130886	insig	1.37528	0.00346749	sig	1.24234	0.0119641	0.353914	-1.49853	down
MEDP0707	2-Pentadecanone	Aldehyde,Ketones,Esters	Ketones	227.24	226.22966	[M+H]+	C15H30O	1b	2345-28-0	61303	HMDB0031081	-	-	-	-	1.19779	0.0230227	0.93933	-0.0902958	down	0.064148	0.816864	1.00717	0.0103049	insig	0.972016	0.0329306	insig	0.96242	0.0227369	0.932645	-0.100601	insig
MEDP0752	DL-Leucine	Amino acid and Its metabolites	Amino acids	132.1	131.094635	[M+H]+	C6H13NO2	1a	328-39-2	857	HMDB0062203	-	-	C00123	ko00280,ko00290,ko00970,ko01100,ko01210,ko01230,ko02010,ko04150,ko04974,ko04978,ko05131,ko05230	0.912359	0.130267	0.832101	-0.26517	insig	1.62186	0.00997073	1.42252	0.508445	up	1.55455	0.000251924	sig	1.70276	5.35748e-05	0.58495	-0.773615	down
MEDP0759	18β-Glycyrrhetinic acid	Others	Hydrocarbon derivatives	471.35	470.3396	[M+H]+	C30H46O4	1b	471-53-4	10114	HMDB0011628	30853	-	C02283	-	1.79162	0.00634935	0.293398	-1.76907	down	1.46924	0.077927	0.722625	-0.46868	insig	1.10262	0.000884919	sig	1.19041	0.0178884	0.406016	-1.30039	down
MEDP0781	2-Undecanone	Aldehyde,Ketones,Esters	Ketones	171.17	170.1670653	[M+H]+	C11H22O	1b	112-12-9	8163	HMDB0033713	17700	-	C01875	-	1.56055	0.0102823	0.348835	-1.51938	down	0.520856	0.605971	1.21219	0.277615	insig	1.55468	0.00121178	sig	1.4741	0.0061088	0.287772	-1.797	down
MEDP0785	2,6,6-Trimethyl-2-cyclohexene-1,4-dione	Aldehyde,Ketones,Esters	Ketones	153.09	152.0837296	[M+H]+	C9H12O2	1b	1125-21-9	62374	HMDB0040216	-	-	-	-	1.09763	0.031897	0.753445	-0.408426	down	0.229299	0.278803	1.21158	0.27689	insig	1.10094	0.00363638	sig	1.5002	0.000373679	0.62187	-0.685315	down
MEDP0836	Dibutyl-phthalate	Aldehyde,Ketones,Esters	Esters	279.16	278.1518	[M+H]+	C16H22O4	1a	84-74-2	3026	HMDB0033244	34687	-	C14214	-	1.10071	0.0181669	0.605615	-0.723527	down	0.589855	0.602992	1.14188	0.19141	insig	1.16296	0.00989697	sig	1.08524	0.0104636	0.530367	-0.914937	down
MEDP0871	SPH(d18:0)	SP	SPH	302.31	301.2980795	[M+H]+	C18H39NO2	1a	764-22-7	91486	HMDB0000269	-	-	C00836	ko00600,ko01100,ko04071	1.27067	0.0158106	0.859826	-0.217883	down	0.587271	0.382174	1.05411	0.0760219	insig	1.39854	0.00179906	sig	1.41439	0.000433202	0.815691	-0.293905	down
MEDP0874	Hypaphorine	Organic acid and Its derivatives	Organic acid and Its derivatives	247.14	246.1368278	[M+H]+	C14H18N2O2	1a	487-58-1	442106	HMDB0061115	5832	-	C09213	-	1.70887	0.000759904	0.258212	-1.95337	down	0.124312	0.180807	0.379402	-1.3982	insig	1.26226	0.0408362	sig	1.07463	0.36075	0.680576	-0.555171	insig
MEDP0886	N-Amidino-L-Aspartate	Amino acid and Its metabolites	Amino acid derivatives	176.07	175.0593	[M+H]+	C5H9N3O4	1b	6133-30-8	439918	HMDB0003157	17072	10	C03139	-	0.00457952	0.370493	0.450202	-1.15135	insig	1.16602	0.0436236	0.331041	-1.59492	down	0.532616	0.307814	insig	0.558791	0.620734	1.35996	0.443565	insig
MEDP0891	L-Tryptophanamide	Amino acid and Its metabolites	Amino acid derivatives	204.11	203.1058621	[M+H]+	C11H13N3O	1b	20696-57-5	439356	HMDB0013318	791437	-	C00977	-	1.04809	0.0459744	0.754915	-0.405614	down	0.0553155	0.497066	1.12055	0.164213	insig	0.989111	0.0153813	insig	1.19725	0.00280591	0.673697	-0.569828	down
MEDP0895	Dethiobiotin	CoEnzyme and vitamins	CoEnzyme and vitamins	215.14	214.1317425	[M+H]+	C10H18N2O3	1b	533-48-2	445027	HMDB0003581	42280	3351	C01909	ko00780,ko01100,ko01240	1.33008	0.0193903	1.11153	0.152544	up	1.50631	0.0505731	1.10624	0.14566	insig	0.0195584	0.0394331	insig	0.0167752	0.917677	1.00478	0.0068841	insig
MEDP1033	Benzaldehyde	Benzene and substituted derivatives	Benzene and substituted derivatives	107.05	106.0418648	[M+H]+	C7H6O	2	100-52-7	240	HMDB0006115	17169	-	C00261	ko01100	1.09539	0.0469573	1.37545	0.459904	up	1.0758	0.106556	1.27619	0.35184	insig	0.350044	0.0344126	insig	0.514757	0.21838	1.07778	0.108063	insig
MEDP1060	Hydroxyquinoline	Heterocyclic compounds	Heterocyclic compounds	146.06	145.0527639	[M+H]+	C9H7NO	2	148-24-3	1923	-	-	-	C19434	-	0.844201	0.147277	0.869118	-0.202375	insig	0.586114	0.200368	1.17466	0.232238	insig	1.11311	0.0167925	sig	1.27107	0.0014704	0.739892	-0.434613	down
MEDP1084	Carnitine C12:0	FA	CAR	344.28	343.2722442	[M+H]+	C19H37NO4	2	25518-54-1	168381	-	-	-	C02301	ko04714	0.342965	0.870535	0.96713	-0.0482188	insig	1.42486	0.114521	1.48729	0.572685	insig	1.04977	0.12653	insig	1.12314	0.0376167	0.650263	-0.620904	down
MEDP1100	2-Aminomethylpyrimidine	Nucleotide and Its metabolites	Nucleotide and Its metabolites	110.07	109.0639972	[M+H]+	C5H7N3	2	372118-67-7	4658047	-	-	-	-	-	1.26858	0.021185	0.826745	-0.274486	down	1.57739	0.021191	1.29687	0.375029	up	1.75918	2.74563e-05	sig	1.70537	2.33933e-06	0.637495	-0.649514	down
MEDP1127	1-acetylindole	Heterocyclic compounds	Indole and Its derivatives	160.08	159.0684	[M+H]+	C10H9NO	3	576-15-8	68470	-	-	-	C00637	ko00380,ko01100	1.03611	0.0447575	0.836211	-0.258061	down	0.207803	0.568769	1.06661	0.0930318	insig	1.0145	0.022055	sig	1.20028	0.00316674	0.78399	-0.351092	down
MEDP1144	L-Isoleucine	Amino acid and Its metabolites	Amino acids	132.1	131.0946287	[M+H]+	C6H13NO2	2	73-32-5	6306	HMDB0000172	17191	5193	C00407	ko00280,ko00290,ko00970,ko01100,ko01210,ko01230,ko02010,ko04974,ko04978,ko05131,ko05230	1.2599	0.0287797	0.759223	-0.397405	down	1.23437	0.069152	1.29061	0.368058	insig	1.51702	0.000488607	sig	1.52576	0.000184135	0.588265	-0.765462	down
MEDP1183	N-Acetylcadaverine	Alcohol and amines	Polyamines	145.13	144.126263	[M+H]+	C7H16N2O	3	32343-73-0	189087	HMDB0002284	88824	-	-	-	0.502435	0.128189	1.41777	0.503621	insig	1.2271	0.0753201	0.441792	-1.17856	insig	1.15969	0.0165785	sig	1.06579	0.0319277	3.20913	1.68218	up
MEDP1217	3-methyl-4-pentenoic acid	Organic acid and Its derivatives	Organic acid and Its derivatives	115.08	114.06808	[M+H]+	C6H10O2	3	1879-03-4	3456032	-	-	-	-	-	1.2036	0.0243175	0.657068	-0.605886	down	0.709649	0.321908	1.37359	0.457956	insig	1.26808	0.0058033	sig	1.29137	0.00154995	0.478356	-1.06384	down
MEDP1247	1-Deoxyvaleric acid	Organic acid and Its derivatives	Organic acid and Its derivatives	235.17	234.16197	[M+H]+	C15H22O2	2	-	71448993	-	-	-	C20404	ko01100	1.35826	0.00731573	0.737032	-0.440201	down	1.8602	0.00759373	0.846943	-0.239663	down	0.520469	0.00547226	insig	0.498943	0.159978	0.870226	-0.200539	insig
MEDP1251	2-Mercaptobenzothiazole	Heterocyclic compounds	Heterocyclic compounds	167.99	166.986339	[M+H]+	C7H5NS2	2	149-30-4	697993	-	-	-	C14437	-	0.209192	0.269352	1.29851	0.376858	insig	1.64522	0.0191367	2.07779	1.05505	up	0.98173	0.0354237	insig	0.936374	0.0930813	0.624947	-0.678195	insig
MEDP1272	20,26-dihydroxyecdysone	Hormones and hormone related compounds	Hormones and hormone related compounds	497.31	496.30358	[M+H]+	C27H44O8	3	19458-46-9	21123946	-	-	-	C16500	-	2.00372	1.03583e-05	0.516956	-0.951887	down	0.598872	0.442252	1.15489	0.207752	insig	1.80314	2.71566e-07	sig	1.67113	1.92016e-06	0.447625	-1.15964	down
MEDP1273	10-deoxyformamycin	Others	Others	454.32	453.30901	[M+H]+	C25H43NO6	2	11091-33-1	14155	-	-	-	C11994	ko01100	0.859181	0.0466873	0.622307	-0.684303	insig	1.06125	0.276588	1.28722	0.364263	insig	1.28522	0.0104747	sig	1.11882	0.0131311	0.483449	-1.04857	down
MEDP1280	S-Adenosyl-L-Methionine	Amino acid and Its metabolites	Amino acid derivatives	399.14	398.137239	[M+H]+	C15H22N6O5S	1b	17176-17-9	34755	HMDB0001185	15414	6064	C00019	ko00270,ko00330,ko01100,ko01230,ko01240,ko04122,ko04148,ko05208	1.35943	0.160889	84.6029	6.40263	insig	0.241739	0.177942	18.8283	4.23483	insig	1.14464	0.134727	insig	1.43093	0.00842602	4.4934	2.16781	up
MEDP1337	LPC(18:0/0:0)	GP	LPC	524.37	523.363791	[M+H]+	C26H54NO7P	1a	-	497299	HMDB0010384	73858	-	C04230	ko00564,ko04148,ko05231	1.53913	0.00332089	0.644101	-0.63464	down	0.0606155	0.855099	1.03184	0.045222	insig	1.29679	0.0016666	sig	1.25551	0.00185991	0.624225	-0.679862	down
MEDP1380	Carnitine C20:1	FA	CAR	454.39	453.381809	[M+H]+	C27H51NO4	2	-	71464507	-	-	-	C02301	ko04714	1.71968	0.00231801	0.531186	-0.91271	down	1.33726	0.0205661	1.49639	0.581486	up	1.97347	3.20886e-06	sig	1.9323	8.77724e-05	0.354979	-1.4942	down
MEDP1381	Carnitine C20:2	FA	CAR	452.37	451.366159	[M+H]+	C27H49NO4	2	-	71464509	-	-	-	C02301	ko04714	1.97539	5.19663e-05	0.377363	-1.40598	down	0.29276	0.707451	0.925926	-0.111032	insig	1.53872	7.46569e-07	sig	1.48718	0.000102834	0.407552	-1.29494	down
MEDP1385	Carnitine C17:1:DC	FA	CAR	442.32	441.309039	[M+H]+	C24H43NO6	3	-	-	-	-	-	C02301	ko04714	0.737476	0.332845	0.83295	-0.263699	insig	2.02225	0.0131001	1.88455	0.914221	up	1.65605	0.00156685	sig	1.67999	0.000199245	0.441988	-1.17792	down
MEDP1386	Carnitine C18:2-OH	FA	CAR	440.34	439.329774	[M+H]+	C25H45NO5	2	-	71464556	-	-	-	C02301	ko04714	0.57085	0.5648	0.880837	-0.183054	insig	1.52386	0.0625711	1.74957	0.807003	insig	1.34072	0.0202305	sig	1.26	0.000614409	0.503458	-0.990057	down
MEDP1389	Carnitine C18:0	FA	CAR	428.37	427.366159	[M+H]+	C25H49NO4	2	-	52922056	-	-	-	C02301	ko04714	2.08433	5.34334e-05	0.393499	-1.34557	down	0.93981	0.0873312	1.36652	0.450505	insig	2.081	8.96319e-09	sig	1.98632	8.77089e-06	0.287957	-1.79607	down
MEDP1390	Carnitine C18:1	FA	CAR	426.36	425.350509	[M+H]+	C25H47NO4	2	-	46907933	-	-	-	C02301	ko04714	2.06807	9.62679e-06	0.527641	-0.922372	down	0.512358	0.335356	1.12574	0.170871	insig	1.87552	8.93617e-09	sig	1.84228	1.22445e-06	0.468707	-1.09324	down
MEDP1391	Carnitine C18:2	FA	CAR	424.34	423.334859	[M+H]+	C25H45NO4	2	36816-10-1	6450015	HMDB0006469	84098	-	C02301	ko04714	1.96738	0.000163843	0.423682	-1.23895	down	0.906804	0.182856	0.763118	-0.390022	insig	1.22727	5.52904e-05	sig	1.22192	0.00355496	0.555199	-0.848924	down
MEDP1392	Carnitine C18:3	FA	CAR	422.33	421.319209	[M+H]+	C25H43NO4	3	-	134812245	-	-	-	C02301	ko04714	1.54729	0.00256458	0.542001	-0.883631	down	0.581617	0.199663	0.744157	-0.426322	insig	0.882019	0.0150346	insig	0.764978	0.136136	0.728343	-0.457309	insig
MEDP1393	Carnitine C18:4	FA	CAR	420.31	419.303559	[M+H]+	C25H41NO4	3	-	-	-	-	-	C02301	ko04714	0.723773	0.302034	0.834038	-0.261814	insig	0.0954608	0.231168	1.27179	0.346865	insig	0.755887	0.0610338	insig	1.02427	0.00675202	0.655797	-0.608679	down
MEDP1395	Carnitine C17:0	FA	CAR	414.36	413.350509	[M+H]+	C24H47NO4	2	-	53477803	-	-	-	C02301	ko04714	1.23298	0.0182704	0.724403	-0.465136	down	2.35215	0.00112516	1.80792	0.854332	up	2.01856	1.50308e-06	sig	1.78955	2.09166e-06	0.400683	-1.31947	down
MEDP1397	Carnitine C16:0	FA	CAR	400.34	399.334859	[M+H]+	C23H45NO4	2	2364-67-2	11953816	-	-	-	C02990	ko00071,ko01212	2.1197	3.57562e-06	0.570195	-0.810474	down	1.44576	0.0388946	1.32682	0.407969	up	2.20869	1.07117e-10	sig	2.05005	5.31052e-10	0.429746	-1.21844	down
MEDP1398	Carnitine C16:1	FA	CAR	398.33	397.319209	[M+H]+	C23H43NO4	3	-	53477817	-	-	-	C02301	ko04714	0.939686	0.159156	0.825505	-0.276651	insig	1.42823	0.0428221	1.36135	0.445043	up	1.46559	0.00295003	sig	1.51868	0.000554877	0.606385	-0.721693	down
MEDP1399	Carnitine C16:2	FA	CAR	396.31	395.303559	[M+H]+	C23H41NO4	2	-	156908015	-	-	-	C02301	ko04714	0.488798	0.946828	0.987984	-0.0174408	insig	1.22366	0.0751262	1.48725	0.57265	insig	1.10123	0.0501731	insig	1.47109	0.000513616	0.664301	-0.590091	down
MEDP1401	Carnitine C14-OH	FA	CAR	388.31	387.298474	[M+H]+	C21H41NO5	2	-	71464541	-	-	-	C02301	ko04714	0.0428635	0.718787	1.05836	0.0818288	insig	2.17997	0.00733342	1.77481	0.827663	up	1.39115	0.00429218	sig	1.42785	0.000724843	0.596323	-0.745834	down
MEDP1403	Carnitine C15:1	FA	CAR	384.31	383.303559	[M+H]+	C22H41NO4	3	-	-	-	-	-	C02301	ko04714	0.373934	0.636517	0.91781	-0.123733	insig	1.96603	0.00590415	1.76852	0.822546	up	1.37363	0.00538811	sig	1.29484	0.00297085	0.518969	-0.94628	down
MEDP1405	Carnitine C14:0	FA	CAR	372.31	371.303559	[M+H]+	C21H41NO4	3	-	53477791	-	-	-	C02301	ko04714	0.816769	0.34748	0.884795	-0.176585	insig	1.87302	0.0151564	1.51248	0.596913	up	1.65042	0.000689739	sig	1.75988	3.73072e-06	0.584997	-0.773498	down
MEDP1406	Carnitine C14:1	FA	CAR	370.3	369.287909	[M+H]+	C21H39NO4	2	-	22833575	-	-	-	C02301	ko04714	0.0898358	0.863911	1.03145	0.0446752	insig	1.69897	0.0414075	1.60851	0.685723	up	1.03912	0.0693523	insig	1.14981	0.0571897	0.641247	-0.641047	insig
MEDP1412	Carnitine C13:1	FA	CAR	356.28	355.272259	[M+H]+	C20H37NO4	3	-	139920227	-	-	-	C02301	ko04714	0.406843	0.694208	0.910139	-0.135841	insig	1.6336	0.106822	1.5575	0.639236	insig	1.2454	0.108101	insig	1.2287	0.0322478	0.584357	-0.775077	down
MEDP1428	Carnitine C8:1	FA	CAR	286.2	285.194009	[M+H]+	C15H27NO4	2	-	70679121	-	-	-	C02301	ko04714	0.842942	0.0798075	0.606705	-0.720933	insig	1.01644	0.048977	0.410553	-1.28436	down	0.0565749	0.0733825	insig	0.146847	0.299294	1.47778	0.563427	insig
MEDP1434	Carnitine C4:DC	FA	CAR	262.13	261.121239	[M+H]+	C11H19NO6	3	-	-	-	-	-	C02301	ko04714	1.17215	0.0213271	1.6326	0.707175	up	0.426506	0.239364	0.756638	-0.402325	insig	0.963154	0.0106563	insig	1.02831	0.00779945	2.15771	1.1095	up
MEDP1472	N'-Methyl-2-pyridone-5-carboxamide	Heterocyclic compounds	Pteridines and derivatives	153.07	152.0585775	[M+H]+	C7H8N2O2	1a	701-44-0	69698	HMDB0004193	27410	7025	C05842	ko00760,ko01100	1.44586	0.0160235	0.39356	-1.34534	down	0.889073	0.0829607	0.360754	-1.47091	insig	0.447266	0.105545	insig	0.429941	0.82456	1.09094	0.125569	insig
MEDP1475	1-Methyl-hydantoin	Heterocyclic compounds	Heterocyclic compounds	115.05	114.0429274	[M+H]+	C4H6N2O2	1a	616-04-6	69217	HMDB0003646	16354	-	C02565	ko00330,ko01100	0.220635	0.359625	0.562847	-0.829185	insig	2.95054	0.00678314	0.216633	-2.20668	down	1.42157	0.00660519	sig	1.51648	0.0422297	2.59816	1.37749	up
MEDP1481	Menadiol-Diacetate	CoEnzyme and vitamins	CoEnzyme and vitamins	259.1	258.08921	[M+H]+	C15H14O4	1b	573-20-6	11310	HMDB0032725	-	-	D01676	-	0.216627	0.84046	1.01581	0.0226316	insig	1.36285	0.0491148	1.2562	0.329067	up	0.847049	0.0608697	insig	0.650322	0.0756259	0.808637	-0.306435	insig
MEDP1512	Phe-Val	Amino acid and Its metabolites	Small Peptide	265.15	264.1473925	[M+H]+	C14H20N2O3	1b	3918-90-9	7359122	HMDB0029008	-	-	C00107	ko02010	1.139	0.0280346	0.55795	-0.841792	down	0.988209	0.442279	1.16266	0.217432	insig	1.40663	0.00628488	sig	1.21162	0.0155713	0.47989	-1.05922	down
MEDP1518	Carnitine C10:1	FA	CAR	314.23	313.2253085	[M+H]+	C17H31NO4	2	98930-66-6	71464497	-	-	-	C02301	ko04714	1.07555	0.0457516	0.636155	-0.65255	down	0.652727	0.156608	0.695903	-0.523041	insig	0.376414	0.167091	insig	0.376132	0.706442	0.914143	-0.129509	insig
MEDP1526	Carnitine C15	FA	CAR	386.33	385.3192089	[M+H]+	C22H43NO4	2	-	-	-	-	-	C02301	ko04714	0.49563	0.72891	1.11334	0.154891	insig	1.71328	0.0668568	2.25549	1.17344	insig	1.44487	0.0552591	insig	1.65381	3.20912e-05	0.493611	-1.01855	down
MEDP1528	Carnitine C18:1-OH	FA	CAR	442.36	441.3454236	[M+H]+	C25H47NO5	2	-	53481699	-	-	-	C02301	ko04714	0.475771	0.653037	0.920801	-0.119038	insig	2.38226	0.00423766	2.06495	1.04611	up	1.70822	0.00123155	sig	1.69179	0.000272424	0.44592	-1.16514	down
MEDP1529	Carnitine C14:2:DC	FA	CAR	398.25	397.2464378	[M+H]+	C21H35NO6	2	-	-	-	-	-	C02301	ko04714	1.11875	0.087645	0.78237	-0.354077	insig	1.41173	0.0276712	1.40622	0.491826	up	1.61785	0.000600852	sig	1.71215	0.000165775	0.556362	-0.845903	down
MEDP1530	Carnitine C18-OH	FA	CAR	444.37	443.3610737	[M+H]+	C25H49NO5	2	-	-	-	-	-	C02301	ko04714	1.20467	0.0895725	0.692235	-0.530666	insig	1.97134	0.034589	1.87344	0.905692	up	1.90785	0.000523926	sig	1.77884	6.48084e-05	0.369499	-1.43636	down
MEDP1657	LPC(O-16:0)	GP	LPC-O	482.36	481.353226	[M+H]+	C24H52NO6P	2	52691-62-0	162126	-	-	-	C13903	-	1.79768	0.000227091	0.4845	-1.04543	down	0.0267541	0.919068	0.978787	-0.0309335	insig	1.42154	4.40602e-05	sig	1.3079	0.000426063	0.495001	-1.0145	down
MEDP1695	LPC(O-16:1)	GP	LPC-O	480.34	479.3376	[M+H]+	C24H50NO6P	2	97802-53-4	10917802	-	-	-	C04230	ko00564,ko04148,ko05231	2.01742	7.17665e-05	0.360719	-1.47105	down	0.203402	0.797297	1.06174	0.08643	insig	1.74278	4.06657e-07	sig	1.58285	4.55693e-05	0.339744	-1.55748	down
MEDP1703	Methyldopa	Amino acid and Its metabolites	Amino acid derivatives	212.09	211.084459	[M+H]+	C10H13NO4	1b	555-30-6	38853	HMDB0011754	61058	-	C07194	-	0.752041	0.179952	1.40405	0.489599	insig	1.13449	0.175481	0.667993	-0.582094	insig	1.11916	0.0402095	sig	1.15559	0.025624	2.1019	1.07169	up
MEDP1724	3-Amino-4-methylpentanoic acid	Organic acid and Its derivatives	Organic acid and Its derivatives	132.1	131.094629	[M+H]+	C6H13NO2	1a	5699-54-7	193411	HMDB0003640	86261	-	C02486	-	0.733827	0.169023	0.906693	-0.141314	insig	1.23828	0.0790469	1.14848	0.199722	insig	1.27484	0.0090209	sig	1.27431	0.00286598	0.789474	-0.341036	down
MEDP1741	Agmatine	Alcohol and amines	Polyamines	131.13	130.121846	[M+H]+	C5H14N4	1a	306-60-5	199	HMDB0001432	17431	3523	C00179	ko00330,ko01100	1.88331	0.000178975	0.793932	-0.332912	down	1.80427	0.014819	1.12786	0.173594	up	2.14536	6.24455e-08	sig	1.85773	1.34584e-06	0.703925	-0.506506	down
MEDP1742	Ala-Phe	Amino acid and Its metabolites	Small Peptide	237.12	236.116093	[M+H]+	C12H16N2O3	1b	3061-90-3	96814	HMDB0028694	73807	-	C00107	ko02010	1.01505	0.11151	0.829673	-0.269385	insig	0.0197821	0.651147	1.06521	0.0911392	insig	0.833437	0.074819	insig	1.0489	0.0100079	0.778882	-0.360524	down
MEDP1745	Canrenone	Hormones and hormone related compounds	Hormones and hormone related compounds	341.21	340.203845	[M+H]+	C22H28O3	1b	976-71-6	13789	HMDB0003033	987229	-	D03363	-	1.08249	0.0392399	0.17167	-2.54229	down	1.1229	0.162301	0.241608	-2.04926	insig	0.338059	0.148735	insig	0.254313	0.578248	0.710528	-0.493037	insig
MEDP1765	Hexylresorcinol	Benzene and substituted derivatives	Phenolics	195.14	194.13068	[M+H]+	C12H18O2	1b	136-77-6	3610	HMDB0032567	-	-	D04441	-	1.32435	0.00859991	0.739477	-0.435423	down	1.90412	0.00952641	0.793948	-0.332884	down	0.234725	0.00668128	insig	0.243441	0.397175	0.931392	-0.102539	insig
MEDP1776	Leu-Ala	Amino acid and Its metabolites	Small Peptide	203.14	202.131743	[M+H]+	C9H18N2O3	1b	7298-84-2	81721	HMDB0028922	-	-	-	-	0.981743	0.0950566	0.576836	-0.793766	insig	1.06373	0.0805709	1.84093	0.880434	insig	1.28368	0.00557921	sig	1.34194	0.00462661	0.31334	-1.6742	down
MEDP1780	Leu-Phe	Amino acid and Its metabolites	Small Peptide	279.17	278.163043	[M+H]+	C15H22N2O3	1a	3063-05-6	6992310	HMDB0013243	73585	-	C00107	ko02010	0.353147	0.490716	1.29154	0.369097	insig	1.12828	0.0626755	2.59821	1.37752	insig	0.879527	0.0754579	insig	1.1546	0.00466486	0.497089	-1.00842	down
MEDP1786	N1,N8-diacetylspermidine	Alcohol and amines	Amines	230.19	229.179027	[M+H]+	C11H23N3O2	1b	82414-35-5	389613	HMDB0041947	-	-	-	-	1.82476	0.00155736	2.05121	1.03647	up	0.415768	0.92787	0.9767	-0.0340126	insig	1.05042	0.0265175	sig	1.02428	0.0338726	2.10014	1.07049	up
MEDP1795	Palmitoylethanolamide（PEA）	Alcohol and amines	Amines	300.29	299.282429	[M+H]+	C18H37NO2	1b	544-31-0	4671	HMDB0002100	71464	-	C16512	ko04080	1.84137	0.00136745	0.352547	-1.50411	down	0.971573	0.231845	0.852532	-0.230174	insig	1.34416	3.22752e-05	sig	1.47662	0.00284489	0.413529	-1.27394	down
MEDP1810	TriacetonaMine	Heterocyclic compounds	Heterocyclic compounds	156.14	155.131014	[M+H]+	C9H17NO	1b	826-36-8	13220	HMDB0031179	292773	-	-	-	1.00954	0.0879506	0.843826	-0.244983	insig	1.64232	0.0219368	1.34261	0.425038	up	1.61105	0.000366611	sig	1.58072	5.51754e-05	0.628497	-0.670021	down
MEDP1812	Urolithin A	Benzene and substituted derivatives	Benzene and substituted derivatives	229.05	228.04226	[M+H]+	C13H8O4	1b	1143-70-0	5488186	HMDB0013695	1280327	-	-	-	1.18969	0.0452389	0.708991	-0.49616	down	0.326376	0.499832	1.19402	0.255824	insig	1.13877	0.0292426	sig	1.26663	0.0099672	0.593786	-0.751984	down
MEDP1853	CAP-palmitate	Organic acid and Its derivatives	Organic acid and Its derivatives	543.24	560.241993	[M-H2O+H]+	C27H42Cl2N2O6	3	530-43-8	443382	-	-	-	C11726	-	1.54106	0.00564806	0.582875	-0.778742	down	0.856858	0.313858	1.19754	0.260076	insig	1.60349	0.000355973	sig	1.34405	0.00119215	0.486726	-1.03882	down
MEDP1857	Eicosanoyl-EA	Organic acid and Its derivatives	Organic acid and Its derivatives	356.35	355.345029	[M+H]+	C22H45NO2	3	94421-69-9	3787294	-	-	-	-	-	1.75875	0.000392243	0.766197	-0.384212	down	1.0321	0.166568	0.880222	-0.184061	insig	0.834333	0.00607957	insig	0.831059	0.0941325	0.870459	-0.200151	insig
MEDP1863	Gly-His	Amino acid and Its metabolites	Small Peptide	195.09	212.090941	[M-H2O+H]+	C8H12N4O3	3	-	417360	HMDB0028843	-	-	C00107	ko02010	1.16915	0.0177951	0.731658	-0.450758	down	1.34005	0.0556441	1.24323	0.314088	insig	1.57647	0.000381747	sig	1.38229	0.000840687	0.588516	-0.764846	down
MEDP1866	Gly-Phe-Phe	Amino acid and Its metabolites	Small Peptide	370.18	369.168857	[M+H]+	C20H23N3O4	2	13116-21-7	83153	-	-	-	C00098	ko02010	0.114315	0.754497	1.08942	0.123557	insig	1.68362	0.00834996	2.55465	1.35312	up	0.715339	0.0153876	insig	0.842974	0.00987458	0.426445	-1.22957	insig
MEDP1911	Phe-Trp	Amino acid and Its metabolites	Small Peptide	352.17	351.158292	[M+H]+	C20H21N3O3	3	24587-41-5	134906	HMDB0029006	-	-	C00107	ko02010	1.188	0.232636	0.689658	-0.536048	insig	0.160877	0.299289	1.39845	0.483833	insig	0.998298	0.065009	insig	1.46739	0.0166611	0.493157	-1.01988	down
MEDP1928	Cyclo(Pro-Val)	Amino acid and Its metabolites	Small Peptide	197.13	196.121178	[M+H]+	C10H16N2O2	3	5654-87-5	98951	-	-	-	C00107	ko02010	1.03984	0.0361295	0.384582	-1.37864	down	2.09334	0.0239213	0.366138	-1.44954	down	0.228035	0.0630307	insig	0.328513	0.893394	1.05037	0.0709038	insig
MEDP1949	5-Aminoimidazole ribonucleotide	Nucleotide and Its metabolites	Nucleotide and Its metabolites	296.06	295.05615	[M+H]+	C8H14N3O7P	2	25635-88-5	161500	HMDB0001235	138560	6097	C03373	ko00230,ko00730,ko00860,ko01100,ko01240	1.45123	0.0106469	0.49523	-1.01383	down	0.732883	0.170776	1.34293	0.42538	insig	1.56162	0.000365954	sig	1.46596	0.00192769	0.36877	-1.43921	down
MEDP1954	N6-(2-Hydroxyethyl)adenosine	Nucleotide and Its metabolites	Nucleotide and Its metabolites	312.13	311.1229687	[M+H]+	C12H17N5O5	2	4338-48-1	96124	-	-	-	-	-	0.938574	0.506697	1.2673	0.341753	insig	1.21393	0.0973552	0.326324	-1.61562	insig	1.20088	0.0457759	sig	1.09492	0.0729839	3.88355	1.95738	insig
MEDP1962	N-(3-Indolylacetyl)-L-alanine	Amino acid and Its metabolites	Amino acid derivatives	247.11	246.10045	[M+H]+	C13H14N2O3	3	57105-39-2	644225	-	-	-	-	-	1.71779	0.143428	82.827	6.37203	insig	1.76443	0.0193059	0.0852591	-3.552	down	1.89969	0.00153181	sig	1.72253	0.0115496	971.473	9.92403	up
MEDP1982	2-Methyl-1-Pyrroline	Heterocyclic compounds	Heterocyclic compounds	84.08	83.07349929	[M+H]+	C5H9N	2	872-32-2	70103	-	-	-	C20808	-	1.04095	0.0907551	0.8412	-0.24948	insig	1.71573	0.0075534	1.36435	0.448215	up	1.73465	5.84927e-05	sig	1.89289	7.80081e-06	0.616557	-0.697695	down
MEDP2039	O-Desmethylnaproxen	Others	Medicine	217.09	216.078645	[M+H]+	C13H12O3	1b	52079-10-4	13393711	HMDB0013989	-	-	-	-	1.41618	0.164888	10.6524	3.41311	insig	0.59466	0.328322	2.68661	1.42579	insig	1.56996	0.200675	insig	1.78237	0.00235619	3.965	1.98732	up
MEDP2059	Androstenediol	Hormones and hormone related compounds	Hormones and hormone related compounds	291.23	290.22458	[M+H]+	C19H30O2	1b	521-17-5	10634	HMDB0003818	2710	6983	C04295	ko00140,ko01100,ko04913	1.4817	0.00350174	0.867278	-0.205433	down	0.39434	0.597469	1.02115	0.030192	insig	1.42158	0.000482717	sig	1.36652	0.000840703	0.849317	-0.235625	down
MEDP2064	Geranic acid	Organic acid and Its derivatives	Organic acid and Its derivatives	169.12	168.11503	[M+H]+	C10H16O2	1b	459-80-3	5275520	HMDB0036103	-	-	C16461	-	1.2408	0.0144909	0.914422	-0.129069	down	0.90256	0.212135	1.04187	0.0591731	insig	1.44482	0.000770915	sig	1.46635	0.000309275	0.877675	-0.188242	down
MEDP2097	4-Methyl-3-nitroaniline	Benzene and substituted derivatives	Benzene and substituted derivatives	153.07	152.058578	[M+H]+	C7H8N2O2	1b	119-32-4	8390	-	-	-	C18320	-	1.08843	0.0373244	0.712062	-0.489925	down	0.894483	0.421751	0.86192	-0.214374	insig	0.360513	0.0861294	insig	0.6303	0.123653	0.826134	-0.275552	insig
MEDP2104	3-Aminoquinoline	Benzene and substituted derivatives	Benzene and substituted derivatives	145.08	144.068748	[M+H]+	C9H8N2	1b	580-17-6	11375	HMDB0036827	9053	-	C09183	-	0.965943	0.101584	0.879772	-0.184799	insig	0.7639	0.227563	1.12142	0.165322	insig	1.22451	0.0131452	sig	1.27608	0.001382	0.784518	-0.350121	down
MEDP2108	3-(4-Fluorobenzoyl)propionic acid	Organic acid and Its derivatives	Organic acid and Its derivatives	197.06	196.05357	[M+H]+	C10H9FO3	1b	366-77-8	101359	-	-	-	-	-	1.19308	0.0226669	1.75495	0.811428	up	0.976103	0.0872986	0.545466	-0.874438	insig	1.31126	0.00661715	sig	1.28827	0.0117962	3.21734	1.68587	up
MEDP2122	11-Carbonyl-beta-acetyl-boswellic acid	Organic acid and Its derivatives	Organic acid and Its derivatives	513.36	512.350175	[M+H]+	C32H48O5	1b	67416-61-9	11168203	HMDB0036672	-	-	-	-	2.22959	0.0015773	0.148007	-2.75626	down	1.18141	0.145723	0.630692	-0.664993	insig	1.52822	4.04097e-05	sig	1.66735	0.00361788	0.234674	-2.09127	down
MEDP2133	2,6-Pyridinedicarboxylic acid	Heterocyclic compounds	Heterocyclic compounds	168.03	167.021859	[M+H]+	C7H5NO4	1b	499-83-2	10367	HMDB0033161	46837	-	-	-	1.09017	0.0385938	1.45788	0.543875	up	0.52843	0.325383	1.18895	0.249684	insig	0.59047	0.069112	insig	0.743542	0.0925006	1.2262	0.294191	insig
MEDP2143	N,N-Bis(2-hydroxyethyl)dodecanamide	FA	FA	288.25	287.246044	[M+H]+	C16H33NO3	1a	120-40-1	8430	HMDB0032358	-	-	C06179	ko01100	2.42998	3.19436e-06	0.414897	-1.26917	down	0.228275	0.383841	0.82809	-0.27214	insig	1.72785	1.56098e-06	sig	1.64386	0.000378912	0.501029	-0.997034	down
MEDP2179	Vanillylamine	Benzene and substituted derivatives	Benzene and substituted derivatives	154.09	153.078979	[M+H]+	C8H11NO2	1b	1196-92-5	70966	HMDB0012309	46958	-	C16666	ko01100	1.27967	0.0167802	0.455648	-1.13401	down	0.337054	0.147072	0.466218	-1.10092	insig	0.645813	0.164039	insig	0.63933	0.952052	0.977329	-0.0330844	insig
MEDP2209	Meestrol	Hormones and hormone related compounds	Hormones and hormone related compounds	311.2	310.19328	[M+H]+	C21H26O2	1b	72-33-3	6291	HMDB0015446	6784	-	C07618	-	1.46463	0.0051272	0.622031	-0.684941	down	0.342999	0.815873	1.02338	0.0333357	insig	1.37902	0.000503422	sig	1.21961	0.00467216	0.607823	-0.718277	down
MEDP2210	5-Hydroxyindole	Heterocyclic compounds	Indole and Its derivatives	134.06	133.052764	[M+H]+	C8H7NO	1b	1953-54-4	16054	HMDB0059805	-	-	-	-	1.5739	0.00654488	4.87018	2.28398	up	2.03283	0.00630949	0.178721	-2.48422	down	2.01145	7.01984e-05	sig	1.90203	0.0020232	27.2502	4.76819	up
MEDP2259	Meleagrin	Benzene and substituted derivatives	Benzene and substituted derivatives	434.18	433.175005	[M+H]+	C23H23N5O4	1b	71751-77-4	23728435	-	-	-	-	-	1.22718	0.0153623	0.876342	-0.190435	down	0.985715	0.247579	0.94178	-0.0865386	insig	0.533298	0.0101058	insig	1.43485	0.000863376	0.930517	-0.103896	down
MEDP2267	S-methyl-L-thiocitrulline	Amino acid and Its metabolites	Amino acid derivatives	206.1	205.088497	[M+H]+	C7H15N3O2S	1a	209589-59-3	107968	-	-	-	-	-	1.6321	0.00120521	0.905486	-0.143236	down	0.290594	0.606772	1.01383	0.0198116	insig	1.53792	8.23251e-05	sig	1.58219	4.61433e-05	0.893136	-0.163048	down
MEDP2320	N(6),N(6)-Dimethyl-L-lysine	Amino acid and Its metabolites	Amino acids	175.14	174.136828	[M+H]+	C8H18N2O2	1b	2259-86-1	193344	-	-	-	-	-	0.102144	0.563639	0.739515	-0.435348	insig	1.65178	0.0393543	0.514304	-0.959306	down	0.938737	0.276854	insig	0.91154	0.408213	1.43789	0.523958	insig
MEDP2326	Cyclocreatine	Nucleotide and Its metabolites	Nucleotide and Its metabolites	144.08	143.069477	[M+H]+	C5H9N3O2	1b	35404-50-3	2896	-	-	-	-	-	2.07707	7.01574e-06	0.797672	-0.326132	down	0.829646	0.236185	1.04661	0.0657263	insig	2.01203	8.13389e-09	sig	1.92711	2.31476e-07	0.762147	-0.391859	down
MEDP2327	Val-Arg	Amino acid and Its metabolites	Small Peptide	274.19	273.18009	[M+H]+	C11H23N5O3	1b	37682-75-0	444523	HMDB0029121	-	-	C00107	ko02010	0.0976118	0.436079	0.817258	-0.291137	insig	2.17757	0.00250846	2.39079	1.25749	up	1.0972	0.00439068	sig	1.13426	0.00462356	0.341836	-1.54863	down
MEDP2328	Asn-Trp	Amino acid and Its metabolites	Small Peptide	319.14	318.13226	[M+H]+	C15H18N4O4	1b	-	18218187	-	-	-	C00107	ko02010	0.960316	0.111276	0.768143	-0.380552	insig	0.168365	0.321993	1.19427	0.256125	insig	0.772725	0.0203619	insig	1.20526	0.00234859	0.643193	-0.636677	down
MEDP2342	4-Aminomethylpyrimidine	Heterocyclic compounds	Heterocyclic compounds	110.07	109.063997	[M+H]+	C5H7N3	1a	45588-79-2	12933348	-	-	-	-	-	1.06189	0.0624503	0.817355	-0.290966	insig	0.912999	0.121258	1.2361	0.305795	insig	1.37692	0.00236717	sig	1.44919	0.000218463	0.661237	-0.59676	down
MEDP2347	3-Guanidinopropionic acid	Organic acid and Its derivatives	Organic acid and Its derivatives	132.08	131.069477	[M+H]+	C4H9N3O2	1a	353-09-3	67701	HMDB0013222	15968	-	C03065	-	1.15693	0.081097	1.9992	0.999421	insig	0.501539	0.201529	0.63308	-0.65954	insig	1.14979	0.0284582	sig	1.02926	0.0199315	3.15789	1.65896	up
MEDP2361	3-(imidazol-4-yl)propionic acid	Heterocyclic compounds	Heterocyclic compounds	141.07	140.058578	[M+H]+	C6H8N2O2	1a	1074-59-5	70630	HMDB0002271	73087	6585	C20522	ko00340	1.15969	0.062642	1.43431	0.520356	insig	0.205385	0.526522	1.11282	0.154225	insig	0.891697	0.0821442	insig	1.06739	0.0147136	1.28889	0.366131	up
MEDP2378	Ser-Val	Amino acid and Its metabolites	Small Peptide	205.12	204.111008	[M+H]+	C8H16N2O4	1b	51782-06-0	7020159	HMDB0029052	74823	-	C00107	ko02010	0.312585	0.818604	0.968724	-0.045843	insig	1.24629	0.0618112	1.31772	0.398043	insig	0.896109	0.0672244	insig	1.0804	0.0196157	0.735152	-0.443886	down
MEDP2382	O-Phospho-L-tyrosine	Amino acid and Its metabolites	Amino acid derivatives	262.05	261.040226	[M+H]+	C9H12NO6P	1b	21820-51-9	30819	HMDB0006049	37788	-	C06501	-	0.619827	0.80715	1.08924	0.123316	insig	1.45113	0.014606	0.384873	-1.37755	down	1.1663	0.00402044	sig	1.08535	0.0149392	2.83012	1.50086	up
MEDP2383	Tyr-Ser	Amino acid and Its metabolites	Small Peptide	269.11	268.105923	[M+H]+	C12H16N2O5	1b	13588-99-3	54564570	-	-	-	C00107	ko02010	1.07003	0.0386851	0.449504	-1.15359	down	0.875525	0.0575827	1.8729	0.905272	insig	1.38223	0.00179685	sig	1.3747	0.00506037	0.240005	-2.05887	down
MEDP2387	Ile-Ser	Amino acid and Its metabolites	Small Peptide	219.13	218.126658	[M+H]+	C9H18N2O4	1b	6403-14-1	7021816	-	-	-	C00107	ko02010	1.15965	0.0194189	1.60649	0.683911	up	0.26705	0.796752	0.939253	-0.0904143	insig	0.510202	0.0794809	insig	0.643858	0.0523397	1.71039	0.774325	insig
MEDP2411	His-Phe-Ala	Amino acid and Its metabolites	Small Peptide	374.18	373.175005	[M+H]+	C18H23N5O4	1b	-	145455927	-	-	-	C00098	ko02010	1.717	0.00131057	0.482037	-1.05279	down	1.009	0.803017	0.926682	-0.109854	insig	1.00043	0.000844912	sig	1.44408	0.000745133	0.520175	-0.942931	down
MEDP2412	N-(2-hydroxyethyl)-3-pyridinecarboxamide	Heterocyclic compounds	Heterocyclic compounds	167.08	166.074228	[M+H]+	C8H10N2O2	1b	6265-73-2	72663	-	-	-	-	-	1.20734	0.0318482	1.50932	0.593897	up	0.927612	0.125618	1.30475	0.383771	insig	0.550226	0.0231414	insig	0.902642	0.0347219	1.15679	0.210126	insig
MEDP2426	Proline-Hydroxyproline	Amino acid and Its metabolites	Small Peptide	229.12	228.11046	[M+H]+	C10H16N2O4	1b	18684-24-7	11902893	HMDB0006695	74767	-	C00107	ko02010	1.05592	0.144843	1.66806	0.738174	insig	0.535333	0.288249	0.698478	-0.517714	insig	1.00549	0.0710701	insig	1.02166	0.0376534	2.38814	1.25589	up
MEDP2428	Cyclo(Ala-Pro)	Amino acid and Its metabolites	Small Peptide	169.1	168.089878	[M+H]+	C8H12N2O2	1b	36357-32-1	13879951	-	-	-	C00107	ko02010	0.83791	0.0475295	0.446458	-1.1634	insig	1.616	0.0363404	0.380332	-1.39467	down	0.187382	0.081704	insig	0.305361	0.666004	1.17386	0.231265	insig
MEDP2445	Triethylene glycol-monomethyl ether	Alcohol and amines	Alcohols	165.11	164.10486	[M+H]+	C7H16O4	1b	112-35-6	8178	HMDB0062666	84233	-	-	-	1.29361	0.0167427	0.658676	-0.602358	down	0.159998	0.95547	0.988248	-0.0170556	insig	0.983371	0.0214488	insig	1.00365	0.0155821	0.666509	-0.585303	down
MEDP2468	Trp-Ile	Amino acid and Its metabolites	Small Peptide	318.18	317.17	[M+H]+	C17H23N3O3	1b	64339-42-0	11681245	-	-	-	C00107	ko02010	1.33311	0.0120532	0.66534	-0.587836	down	0.423499	0.658414	0.933224	-0.0997049	insig	0.926791	0.014153	insig	0.921838	0.0264851	0.712948	-0.488131	insig
MEDP2470	Cys-Arg	Amino acid and Its metabolites	Small Peptide	278.13	277.12031	[M+H]+	C9H19N5O3S	1b	-	9835322	-	-	-	C00107	ko02010	1.48364	0.00871837	2.73348	1.45074	up	0.03551	0.67418	0.881352	-0.18221	insig	1.22621	0.024943	sig	1.1577	0.0235433	3.10147	1.63295	up
MEDP2480	2-pyrimidin-2-yl-propionic acid	Heterocyclic compounds	Heterocyclic compounds	153.07	152.058578	[M+H]+	C7H8N2O2	1b	819850-16-3	17937042	-	-	-	-	-	0.790876	0.0792832	1.18931	0.25012	insig	2.53483	2.39791e-05	0.678557	-0.559458	down	1.94161	2.24314e-08	sig	1.92321	4.62878e-08	1.7527	0.809578	up
MEDP2494	Thr-Arg	Amino acid and Its metabolites	Small Peptide	276.17	275.159355	[M+H]+	C10H21N5O4	1b	13448-26-5	7016110	-	-	-	C00107	ko02010	1.7338	0.00082298	0.882946	-0.179603	down	0.6452	0.379756	1.02588	0.0368622	insig	1.67118	4.98659e-05	sig	1.46	0.000316445	0.860672	-0.216465	down
MEDP2527	4-Amino-3-hydroxybutyric acid	Others	Medicine	120.07	119.05769	[M+H]+	C4H9NO3	1a	924-49-2	2149	-	-	-	C03678	-	0.19826	0.642685	0.910494	-0.135279	insig	2.01447	0.0073155	1.66595	0.736344	up	1.28228	0.0197582	sig	1.23771	0.0152821	0.546532	-0.871623	down
MEDP2529	D-Alloisoleucine	Amino acid and Its metabolites	Amino acids	132.1	131.094629	[M+H]+	C6H13NO2	1a	1509-35-9	94206	-	-	-	C21092	-	1.22355	0.0407244	0.776896	-0.364206	down	1.37873	0.0395473	1.30199	0.380716	up	1.58987	0.000321933	sig	1.66825	0.000116455	0.5967	-0.744922	down
MEDP2555	Pro-Asn	Amino acid and Its metabolites	Small Peptide	230.11	229.10571	[M+H]+	C9H15N3O4	1b	107856-82-6	7408193	-	-	-	C00107	ko02010	0.947484	0.194352	1.5896	0.668663	insig	0.650864	0.266888	0.697751	-0.519215	insig	1.01476	0.0767717	insig	1.06422	0.0379969	2.27817	1.18788	up
MEDP2556	Pro-Asp	Amino acid and Its metabolites	Small Peptide	231.1	230.08972	[M+H]+	C9H14N2O5	1b	85227-98-1	7079450	-	-	-	C00107	ko02010	1.16013	0.0377302	1.58838	0.667557	up	0.478845	0.371284	0.815872	-0.293585	insig	1.13291	0.0311418	sig	1.15693	0.0183115	1.94685	0.961142	up
MEDP2630	Losartan carboxylic acid	Others	Medicine	437.15	436.141449	[M+H]+	C22H21ClN6O2	1b	124750-92-1	108185	-	-	-	-	-	1.85233	0.0537368	0.104033	-3.26488	insig	0.45435	0.522168	2.91239	1.5422	insig	1.52574	0.0144186	sig	1.35927	0.0366474	0.0357209	-4.80709	down
MEDP2632	Methyltrienolone	Others	Medicine	285.18	284.17763	[M+H]+	C19H24O2	1b	965-93-5	261000	-	-	-	-	-	0.479596	0.446018	0.811078	-0.302087	insig	2.50095	0.00599845	4.30854	2.1072	up	1.7755	0.00136067	sig	1.73812	0.000370175	0.188249	-2.40929	down
MEDP2719	(2E,4E)-6-(2-aminophenyl)-2-hydroxy-6-oxohexa-2,4-dienoic acid	Organic acid and Its derivatives	Organic acid and Its derivatives	251.1	233.068809	[M+NH4]+	C12H11NO4	3	-	5281097	-	-	-	C08062	ko01100	0.293727	0.783135	1.37231	0.45661	insig	2.49292	0.00886564	0.112017	-3.15821	down	1.66371	0.000744202	sig	1.64172	0.00724229	12.251	3.61482	up
MEDP2746	LPC(O-18:3)	GP	LPC	504.34	503.337576	[M+H]+	C26H50NO6P	3	-	164331423	-	-	-	C04230	ko00564,ko04148,ko05231	1.53253	0.00473431	0.484751	-1.04468	down	0.397328	0.828709	0.948117	-0.0768635	insig	1.369	0.00274423	sig	1.13722	0.0136544	0.511278	-0.967821	down
MEDP2754	1-desoxymethylsphinganine	SP	SM	272.29	271.287514	[M+H]+	C17H37NO	3	1219484-98-6	70678793	-	-	-	-	-	1.35641	0.0100943	0.725977	-0.462004	down	0.0718008	0.785605	1.05264	0.074019	insig	1.12995	0.0144114	sig	1.23089	0.00725923	0.689669	-0.536023	down
MEDP2758	N-(2-Hydroxyethyl)pentadecanamide	FA	FA	286.27	285.266779	[M+H]+	C17H35NO2	3	53832-58-9	14455157	-	-	-	-	-	1.84103	0.000136419	0.763802	-0.38873	down	0.703928	0.468482	0.956	-0.0649168	insig	1.36008	4.11301e-05	sig	1.46764	0.000324014	0.798955	-0.323813	down
MEDP2798	Cortisone	Hormones and hormone related compounds	Hormones and hormone related compounds	361.2	360.193675	[M+H]+	C21H28O5	1a	53-06-5	222786	HMDB0002802	16962	271	C00762	ko00140,ko01100,ko04960,ko05200,ko05215	0.2636	0.772887	1.04706	0.0663428	insig	1.24929	0.0172342	1.67274	0.742212	up	0.983858	0.00882458	insig	1.07311	0.000309225	0.625955	-0.675869	down
MEDP2805	gamma-Glu-Phe	Amino acid and Its metabolites	polypeptide	295.13	294.121573	[M+H]+	C14H18N2O5	1b	7432-24-8	111299	HMDB0000594	89582	5573	C00107	ko02010	1.50371	0.0285305	2.35423	1.23526	up	0.0776778	0.66289	1.13584	0.183761	insig	1.29439	0.0323787	sig	1.49445	0.00479263	2.07268	1.0515	up
MEDP2806	Linoleamide	Alcohol and amines	Amines	280.26	279.256214	[M+H]+	C18H33NO	1b	3999-01-7	6435901	HMDB0062656	82984	-	-	-	1.56844	0.0361453	0.340866	-1.55272	down	0.747583	0.272534	0.819294	-0.287547	insig	1.14867	0.0154732	sig	1.05505	0.0613824	0.416049	-1.26517	insig
MEDP2822	Carnitine C16:1-2OH	FA	CAR	430.32	429.309039	[M+H]+	C23H43NO6	3	42150-38-9	566787	HMDB0000712	73081	5680	C02301	ko04714	1.09002	0.0124341	3.64098	1.86433	up	0.0222422	0.738841	1.12694	0.172406	insig	0.961605	0.0298157	insig	1.10233	0.0216412	3.23087	1.69192	up
MEDP2824	SPH(d16:1)	SP	SPH	272.26	271.251129	[M+H]+	C16H33NO2	3	-	14767871	-	-	-	-	-	1.36724	0.0102172	0.7312	-0.451662	down	0.213782	0.688517	1.07568	0.105255	insig	1.19544	0.00970689	sig	1.27119	0.00408972	0.679753	-0.556917	down
MEDP2827	S1P(d16:1)	SP	SPH	352.22	351.217461	[M+H]+	C16H34NO5P	3	-	5283560	-	-	-	-	-	2.04431	5.71612e-06	0.448977	-1.15529	down	1.65807	0.0153359	1.66056	0.731668	up	2.22658	1.30452e-10	sig	2.04077	4.8417e-08	0.270377	-1.88695	down
MEDP2829	S1P(d18:2)	SP	SPH	378.24	377.233111	[M+H]+	C18H36NO5P	3	-	125295219	-	-	-	-	-	1.97781	2.99376e-05	0.469379	-1.09118	down	0.6392	0.284664	1.18236	0.241668	insig	1.87697	3.33244e-08	sig	1.74918	4.99349e-06	0.396985	-1.33284	down
MEDP2836	LPC(17:1/0:0)	GP	LPC	508.34	507.332491	[M+H]+	C25H50NO7P	3	-	42607442	-	-	-	C04230	ko00564,ko04148,ko05231	1.42293	0.00418506	0.622864	-0.683011	down	0.60335	0.91402	0.972278	-0.0405598	insig	1.28426	0.0315767	sig	1.04319	0.0546659	0.640624	-0.642451	insig
MEDP2840	LPC(O-14:0)	GP	LPC-O	454.33	453.321926	[M+H]+	C22H48NO6P	3	-	15298292	-	-	-	C04230	ko00564,ko04148,ko05231	1.75124	0.00096483	0.354698	-1.49534	down	0.594311	0.702686	1.08815	0.121875	insig	1.62833	1.34002e-05	sig	1.40752	0.000708619	0.325965	-1.61721	down
MEDP2841	LPC(O-18:0)	GP	LPC-O	510.39	509.384526	[M+H]+	C26H56NO6P	2	74430-89-0	3985	HMDB0011149	75216	-	C04317	ko00565,ko01100	1.00321	0.0147813	0.418281	-1.25746	down	0.166378	0.974832	1.00804	0.0115498	insig	0.817149	0.00328787	insig	0.812587	0.0141389	0.414946	-1.26901	insig
MEDP2845	LPC(O-18:2)	GP	LPC-O	506.36	505.353226	[M+H]+	C26H52NO6P	3	-	24779513	HMDB0010408	84753	-	C04230	ko00564,ko04148,ko05231	1.5774	0.00427941	0.545347	-0.874755	down	0.767924	0.179617	0.695628	-0.523613	insig	0.758606	0.0365175	insig	0.666298	0.263877	0.783963	-0.351142	insig
MEDP2846	LPC(O-20:2)	GP	LPC-O	534.39	533.384526	[M+H]+	C28H56NO6P	3	-	164509946	-	-	-	C04230	ko00564,ko04148,ko05231	1.94669	0.000137588	0.444887	-1.16849	down	0.242206	0.716639	1.07763	0.107858	insig	1.72222	2.74202e-06	sig	1.584	7.0963e-05	0.412839	-1.27635	down
MEDP2848	LPC(O-20:3)	GP	LPC-O	532.38	531.368876	[M+H]+	C28H54NO6P	3	-	164421545	-	-	-	C04230	ko00564,ko04148,ko05231	1.72137	0.00372814	0.345168	-1.53463	down	0.35014	0.492912	0.840043	-0.251465	insig	1.40726	0.000620094	sig	1.23828	0.0101322	0.410893	-1.28316	down
MEDP2849	LPE(P-16:0)	GP	LPE-P	438.3	437.290626	[M+H]+	C21H44NO6P	3	174062-72-7	42607469	HMDB0011152	-	-	C04438	ko00564	1.54388	0.00529746	0.445701	-1.16585	down	0.0735652	0.955535	0.990006	-0.0144904	insig	1.3852	0.00053413	sig	1.21351	0.0058933	0.4502	-1.15136	down
MEDP2861	Carnitine C17:1	FA	CAR	412.34	411.334859	[M+H]+	C24H45NO4	3	-	-	-	-	-	C02301	ko04714	1.71006	0.000687449	0.593608	-0.752418	down	0.808321	0.201586	1.22303	0.290462	insig	1.73672	6.57262e-06	sig	1.65793	2.25657e-05	0.485358	-1.04288	down
MEDP2866	Carnitine C20:3	FA	CAR	450.36	449.350509	[M+H]+	C27H47NO4	3	-	-	-	-	-	C02301	ko04714	1.8805	0.000332776	0.391632	-1.35243	down	0.511254	0.291015	0.781799	-0.35513	insig	1.3004	8.39243e-05	sig	1.19621	0.00344721	0.500937	-0.997298	down
MEDP2867	Carnitine C22:3	FA	CAR	478.39	477.381809	[M+H]+	C29H51NO4	3	-	-	-	-	-	C02301	ko04714	1.56666	0.00140572	0.58367	-0.776775	down	0.954114	0.187804	1.27656	0.352256	insig	1.74245	3.28371e-05	sig	1.54704	0.000115173	0.457223	-1.12903	down
MEDP2868	Carnitine C20:4	FA	CAR	448.34	447.334859	[M+H]+	C27H45NO4	3	-	71464486	-	-	-	C02301	ko04714	1.80658	0.000648886	0.32835	-1.60669	down	0.490211	0.329843	0.788923	-0.342044	insig	1.2807	4.54951e-05	sig	1.18034	0.00249142	0.4162	-1.26465	down
MEDP2869	Carnitine C22:4	FA	CAR	476.37	475.366159	[M+H]+	C29H49NO4	3	-	71464592	-	-	-	C02301	ko04714	1.75307	0.000206719	0.372408	-1.42504	down	0.99705	0.484629	0.837753	-0.255404	insig	1.09696	1.80169e-05	sig	1.34853	0.000493576	0.444533	-1.16964	down
MEDP2878	Ochratoxin A	Benzene and substituted derivatives	Benzene and substituted derivatives	404.09	403.082264	[M+H]+	C20H18ClNO6	1b	303-47-9	442530	HMDB0029399	7719	-	C09955	ko04976	1.08357	0.0436219	0.832009	-0.265328	down	0.920034	0.189739	0.896663	-0.157362	insig	0.351604	0.107295	insig	0.336106	0.387066	0.927895	-0.107967	insig
