# Supplementary material for: Serum proteomic profiling of sepsis patients reveals a protein-based diagnostic model, with metabolomic insights into carbapenem-resistant Klebsiella pneumoniae infection
Source: Front Immunol. 2026 May 20;17:1818068. doi: 10.3389/fimmu.2026.1818068 (PMC13230049; doi:10.3389/fimmu.2026.1818068)
Supplement: Supplementary file 1 [file DataSheet1.zip › Supplymentary Data/Supplymentary Data 9 Integrated Pathway Analysis.xlsx]

## Sheet: enriched pathway
Pathway	matched_features	Total	Expected	Hits	Raw p	Holm adjust	FDR	Impact
Cysteine and methionine metabolism	hsa:27430; cpd:C00019; cpd:C00022	120	0.46875	3	0.01128	1	0.56561	0.17431
One carbon pool by folate	hsa:27430; cpd:C00019	65	0.25391	2	0.026482	1	0.77459	0.11494
Efferocytosis	hsa:102; cpd:C00019	178	0.69531	2	0.15296	1	1	0.023438
